# Supplementary material for: Crystal structure of trans-di­aqua­bis­(nicotinamide-κN 1)bis­(4-nitro­benzoato-κO)manganese(II)
Source: Acta Crystallogr E Crystallogr Commun. 2016 Apr 8;72(Pt 5):656–8. doi: 10.1107/S2056989016005612 (PMC4908509; doi:10.1107/S2056989016005612)
Supplement: Supplementary file 1 [file e-72-00656-sup1.cif]

##############################################################################
#                                                                            #
# This CIF contains the data in a paper accepted for publication in          #
# Acta Crystallographica Section E. It conforms to the requirements of       #
# Notes for Authors for Acta Crystallographica Section E, and has been       #
# peer reviewed under the auspices of the IUCr Commission on Journals.       #
#                                                                            #
# Full details of the Crystallographic Information File format               #
# are given in the paper "The Crystallographic Information File (CIF):       #
# a New Standard Archive File for Crystallography" by S. R. Hall, F. H.      #
# Allen and I. D. Brown [Acta Cryst. (1991), A47, 655-685].                  #
#                                                                            #
# The current version of the core CIF dictionary is obtainable from          #
# ftp://ftp.iucr.org/pub/cif_core.dic.                                       #
#                                                                            #
# Software is freely available for graphical display of the structure(s)     #
# in this CIF. For information consult the CIF software page                 #
# http://www.iucr.org/resources/cif/software.                                #
#                                                                            #
# This file may be used for bona fide research purposes within the           #
# scientific community so long as proper attribution is given to the journal # 
# article from which it was obtained.                                        #
#                                                                            #
##############################################################################
data_I
_database_code_depnum_ccdc_archive 'CCDC 1472331'
_audit_creation_method     SHELXL-97
_chemical_name_systematic
;\
<i>trans</i>-Diaquabis(nicotinamide-\
\k<i>N</i>^1^)bis(4-nitrobenzoato-\k<i>O</i>)manganese(II)
;
_chemical_name_common     ?
_chemical_formula_moiety     'C26 H24 Mn N6 O12'
_chemical_formula_sum     'C26 H24 Mn N6 O12'
_chemical_formula_iupac     '[Mn (C7 H4 N O4)2 (C6 H6 N2 O)2 (H2 O)2]'
_chemical_formula_weight     667.45
_chemical_melting_point     ?
_symmetry_cell_setting     triclinic
_symmetry_space_group_name_H-M     'P -1'
_symmetry_space_group_name_Hall     '-P 1'
loop_
    _symmetry_equiv_pos_as_xyz
    'x, y, z'
    '-x, -y, -z'
_cell_length_a     7.6051(3)
_cell_length_b     10.0027(4)
_cell_length_c     10.2152(4)
_cell_angle_alpha     78.067(3)
_cell_angle_beta     88.430(4)
_cell_angle_gamma     71.746(3)
_cell_volume     721.45(5)
_cell_formula_units_Z     1
_cell_measurement_reflns_used     9891
_cell_measurement_theta_min     2.19
_cell_measurement_theta_max     28.37
_cell_measurement_temperature     296(2)
_exptl_crystal_description     prism
_exptl_crystal_colour     colourless
_exptl_crystal_size_max     0.45
_exptl_crystal_size_mid     0.35
_exptl_crystal_size_min     0.32
_exptl_crystal_density_diffrn     1.536
_exptl_crystal_density_meas     ?
_exptl_crystal_density_method     'not measured'
_exptl_crystal_F_000     343
_exptl_absorpt_coefficient_mu     0.532
_exptl_absorpt_correction_type     multi-scan
_exptl_absorpt_process_details
;
(<i>SADABS</i>; Bruker, 2012)
;
_exptl_absorpt_correction_T_min     0.765
_exptl_absorpt_correction_T_max     0.815
_exptl_special_details     ?
_diffrn_ambient_temperature     296(2)
_diffrn_radiation_type     MoK\a
_diffrn_radiation_wavelength     0.71073
_diffrn_radiation_source     'fine-focus sealed tube'
_diffrn_radiation_monochromator     graphite
_diffrn_measurement_device_type     'Bruker SMART BREEZE CCD'
_diffrn_measurement_method     '\f and \w scans'
_diffrn_detector_area_resol_mean     ?
_diffrn_reflns_number     17255
_diffrn_reflns_av_R_equivalents     0.0267
_diffrn_reflns_av_sigmaI/netI     0.0166
_diffrn_reflns_theta_min     2.04
_diffrn_reflns_theta_max     28.37
_diffrn_reflns_theta_full     28.37
_diffrn_measured_fraction_theta_max     0.994
_diffrn_measured_fraction_theta_full     0.994
_diffrn_reflns_limit_h_min     -10
_diffrn_reflns_limit_h_max     9
_diffrn_reflns_limit_k_min     -12
_diffrn_reflns_limit_k_max     13
_diffrn_reflns_limit_l_min     -13
_diffrn_reflns_limit_l_max     13
_diffrn_standards_number     ?
_diffrn_standards_interval_count     ?
_diffrn_standards_interval_time     ?
_diffrn_standards_decay_%     ?
_refine_special_details
;
 Refinement of F^2^ against ALL reflections.  The weighted R-factor wR and
 goodness of fit S are based on F^2^, conventional R-factors R are based
 on F, with F set to zero for negative F^2^. The threshold expression of
 F^2^ > 2sigma(F^2^) is used only for calculating R-factors(gt) etc. and is
 not relevant to the choice of reflections for refinement.  R-factors based
 on F^2^ are statistically about twice as large as those based on F, and R-
 factors based on ALL data will be even larger.
;
_reflns_number_total     3595
_reflns_number_gt     3475
_reflns_threshold_expression     I>2\s(I)
_refine_ls_structure_factor_coef     Fsqd
_refine_ls_matrix_type     full
_refine_ls_R_factor_all     0.0601
_refine_ls_R_factor_gt     0.0582
_refine_ls_wR_factor_gt     0.1753
_refine_ls_wR_factor_ref     0.1775
_refine_ls_goodness_of_fit_ref     1.167
_refine_ls_restrained_S_all     1.170
_refine_ls_number_reflns     3595
_refine_ls_number_parameters     217
_refine_ls_number_restraints     4
_refine_ls_hydrogen_treatment     mixed
_refine_ls_weighting_scheme     calc
_refine_ls_weighting_details
         'calc w=1/[\s^2^(Fo^2^)+(0.0908P)^2^+0.7889P] where P=(Fo^2^+2Fc^2^)/3'
_atom_sites_solution_hydrogens     geom
_atom_sites_solution_primary     direct
_atom_sites_solution_secondary     difmap
_refine_ls_shift/su_max     0.000
_refine_ls_shift/su_mean     0.000
_refine_diff_density_max     0.998
_refine_diff_density_min     -0.498
_refine_ls_extinction_method     none
_refine_ls_extinction_coef     ?
loop_
    _atom_type_symbol
    _atom_type_description
    _atom_type_scat_dispersion_real
    _atom_type_scat_dispersion_imag
    _atom_type_scat_source
    'C' 'C' 0.0030 0.0020
                         'International Tables Vol C Tables 4.2.6.8 and 6.1.1.4'
    'H' 'H' 0.0000 0.0000
                         'International Tables Vol C Tables 4.2.6.8 and 6.1.1.4'
    'Mn' 'Mn' 0.3370 0.7280
                         'International Tables Vol C Tables 4.2.6.8 and 6.1.1.4'
    'N' 'N' 0.0060 0.0030
                         'International Tables Vol C Tables 4.2.6.8 and 6.1.1.4'
    'O' 'O' 0.0110 0.0060
                         'International Tables Vol C Tables 4.2.6.8 and 6.1.1.4'
_computing_data_collection
;
<i>APEX2</i> (Bruker, 2012)
;
_computing_cell_refinement
;
<i>SAINT</i> (Bruker, 2012)
;
_computing_data_reduction
;
<i>SAINT</i> (Bruker, 2012)
;
_computing_structure_solution
;
<i>SHELXS97</i> (Sheldrick, 2008)
;
_computing_structure_refinement
;
<i>SHELXL97</i> (Sheldrick, 2008)
;
_computing_molecular_graphics
;
<i>ORTEP-3 for Windows</i> (Farrugia, 2012)
;
_computing_publication_material
;
WinGX (Farrugia, 2012) and PLATON (Spek, 2009)
;
loop_
    _atom_site_type_symbol
    _atom_site_label
    _atom_site_fract_x
    _atom_site_fract_y
    _atom_site_fract_z
    _atom_site_U_iso_or_equiv
    _atom_site_adp_type
    _atom_site_calc_flag
    _atom_site_refinement_flags
    _atom_site_occupancy
    _atom_site_symmetry_multiplicity
    _atom_site_disorder_assembly
    _atom_site_disorder_group
    Mn Mn1 0.0000 0.0000 0.0000 0.02437(17) Uani d S 1 2 . .
    O O1 -0.1121(4) 0.1452(4) 0.2673(3) 0.0638(7) Uani d . 1 1 . .
    O O2 0.1322(3) 0.0165(3) 0.1728(2) 0.0479(5) Uani d . 1 1 . .
    O O3 0.4619(6) 0.2860(8) 0.6872(5) 0.147(3) Uani d . 1 1 . .
    O O4 0.6545(6) 0.2824(7) 0.5355(5) 0.124(2) Uani d . 1 1 . .
    O O5 0.4269(4) 0.3417(3) -0.0003(3) 0.0598(7) Uani d . 1 1 . .
    O O6 0.2722(3) -0.0746(3) -0.0769(3) 0.0506(6) Uani d D 1 1 . .
    H H61 0.227(7) -0.084(6) -0.154(3) 0.076 Uiso d D 1 1 . .
    H H62 0.377(4) -0.135(4) -0.034(5) 0.076 Uiso d D 1 1 . .
    N N1 0.5113(5) 0.2645(5) 0.5801(4) 0.0736(11) Uani d . 1 1 . .
    N N2 -0.0042(4) 0.2124(3) -0.0942(3) 0.0427(6) Uani d . 1 1 . .
    N N3 0.3202(5) 0.5611(4) -0.1340(4) 0.0645(9) Uani d D 1 1 . .
    H H3A 0.424(5) 0.579(6) -0.113(6) 0.097 Uiso d D 1 1 . .
    H H3B 0.227(6) 0.623(5) -0.189(5) 0.097 Uiso d D 1 1 . .
    C C1 0.0585(4) 0.0898(3) 0.2563(3) 0.0409(6) Uani d . 1 1 . .
    C C2 0.1853(4) 0.1239(3) 0.3472(3) 0.0406(6) Uani d . 1 1 . .
    C C3 0.1181(5) 0.1682(5) 0.4643(4) 0.0533(8) Uani d . 1 1 . .
    H H3 -0.0002 0.1685 0.4902 0.064 Uiso calc R 1 1 . .
    C C4 0.2265(5) 0.2118(5) 0.5428(4) 0.0605(10) Uani d . 1 1 . .
    H H4 0.1835 0.2402 0.6220 0.073 Uiso calc R 1 1 . .
    C C5 0.3994(5) 0.2121(4) 0.5000(4) 0.0516(8) Uani d . 1 1 . .
    C C6 0.4712(5) 0.1680(4) 0.3862(3) 0.0489(7) Uani d . 1 1 . .
    H H6 0.5888 0.1696 0.3601 0.059 Uiso calc R 1 1 . .
    C C7 0.3619(5) 0.1205(4) 0.3104(3) 0.0455(7) Uani d . 1 1 . .
    H H7 0.4088 0.0863 0.2344 0.055 Uiso calc R 1 1 . .
    C C8 0.1370(4) 0.2581(3) -0.0689(3) 0.0417(6) Uani d . 1 1 . .
    H H8 0.2343 0.1949 -0.0119 0.050 Uiso calc R 1 1 . .
    C C9 0.1454(4) 0.3939(3) -0.1231(3) 0.0428(6) Uani d . 1 1 . .
    C C10 -0.0002(6) 0.4870(4) -0.2088(4) 0.0617(10) Uani d . 1 1 . .
    H H10 0.0003 0.5796 -0.2475 0.074 Uiso calc R 1 1 . .
    C C11 -0.1449(6) 0.4407(4) -0.2358(5) 0.0666(11) Uani d . 1 1 . .
    H H11 -0.2433 0.5015 -0.2932 0.080 Uiso calc R 1 1 . .
    C C12 -0.1424(5) 0.3030(4) -0.1765(4) 0.0501(7) Uani d . 1 1 . .
    H H12 -0.2409 0.2724 -0.1948 0.060 Uiso calc R 1 1 . .
    C C13 0.3087(5) 0.4309(3) -0.0821(4) 0.0464(7) Uani d . 1 1 . .
loop_
    _atom_site_aniso_label
    _atom_site_aniso_U_11
    _atom_site_aniso_U_22
    _atom_site_aniso_U_33
    _atom_site_aniso_U_12
    _atom_site_aniso_U_13
    _atom_site_aniso_U_23
    Mn1 0.0212(3) 0.0226(3) 0.0332(3) -0.01052(18) -0.00068(17) -0.00816(18)
    O1 0.0382(12) 0.091(2) 0.0654(16) -0.0140(13) -0.0016(11) -0.0323(15)
    O2 0.0433(12) 0.0484(12) 0.0548(13) -0.0132(9) -0.0050(9) -0.0175(10)
    O3 0.081(3) 0.287(7) 0.131(4) -0.070(4) 0.026(3) -0.155(5)
    O4 0.087(3) 0.220(6) 0.126(4) -0.093(3) 0.027(3) -0.102(4)
    O5 0.0565(15) 0.0446(12) 0.0814(18) -0.0224(11) -0.0182(13) -0.0067(12)
    O6 0.0376(11) 0.0527(13) 0.0614(14) -0.0119(10) 0.0006(10) -0.0152(11)
    N1 0.0497(18) 0.104(3) 0.079(2) -0.0200(19) -0.0025(16) -0.052(2)
    N2 0.0390(12) 0.0402(12) 0.0517(14) -0.0156(10) -0.0025(10) -0.0104(11)
    N3 0.067(2) 0.0450(16) 0.087(2) -0.0305(15) -0.0144(18) -0.0052(15)
    C1 0.0398(14) 0.0415(14) 0.0414(14) -0.0142(12) -0.0017(11) -0.0062(11)
    C2 0.0383(14) 0.0410(14) 0.0411(14) -0.0117(11) -0.0015(11) -0.0066(11)
    C3 0.0396(15) 0.074(2) 0.0493(17) -0.0174(15) 0.0056(13) -0.0201(16)
    C4 0.0453(18) 0.092(3) 0.0505(18) -0.0181(18) 0.0062(14) -0.0341(19)
    C5 0.0430(16) 0.061(2) 0.0534(18) -0.0133(14) -0.0036(13) -0.0231(15)
    C6 0.0385(15) 0.0613(19) 0.0509(17) -0.0173(14) 0.0034(13) -0.0179(15)
    C7 0.0420(15) 0.0530(17) 0.0441(15) -0.0149(13) 0.0043(12) -0.0162(13)
    C8 0.0394(14) 0.0385(14) 0.0499(16) -0.0154(11) -0.0037(12) -0.0091(12)
    C9 0.0440(15) 0.0358(13) 0.0514(16) -0.0144(12) 0.0007(12) -0.0124(12)
    C10 0.065(2) 0.0387(16) 0.078(3) -0.0181(16) -0.0145(19) 0.0012(16)
    C11 0.057(2) 0.0495(19) 0.085(3) -0.0138(16) -0.027(2) 0.0046(18)
    C12 0.0424(16) 0.0481(17) 0.0606(19) -0.0155(13) -0.0095(14) -0.0097(14)
    C13 0.0467(16) 0.0386(14) 0.0586(18) -0.0171(12) 0.0001(13) -0.0144(13)
_geom_special_details
;
 All esds (except the esd in the dihedral angle between two l.s. planes)
 are estimated using the full covariance matrix.  The cell esds are taken
 into account individually in the estimation of esds in distances, angles
 and torsion angles; correlations between esds in cell parameters are only
 used when they are defined by crystal symmetry.  An approximate (isotropic)
 treatment of cell esds is used for estimating esds involving l.s. planes.
;
loop_
    _geom_bond_atom_site_label_1
    _geom_bond_atom_site_label_2
    _geom_bond_site_symmetry_2
    _geom_bond_distance
    _geom_bond_publ_flag
    Mn1 O2 . 2.115(2) n
    Mn1 O2 2 2.115(2) ?
    Mn1 O6 . 2.156(2) n
    Mn1 O6 2 2.156(2) ?
    Mn1 N2 . 2.134(3) n
    Mn1 N2 2 2.134(3) ?
    O1 C1 . 1.253(4) ?
    O2 C1 . 1.248(4) ?
    O3 N1 . 1.187(5) ?
    O4 N1 . 1.219(5) ?
    O5 C13 . 1.238(4) ?
    O6 H61 . 0.903(19) ?
    O6 H62 . 0.892(19) ?
    N2 C8 . 1.342(4) ?
    N2 C12 . 1.330(4) ?
    N3 C13 . 1.330(4) ?
    N3 H3A . 0.90(2) ?
    N3 H3B . 0.90(2) ?
    C2 C1 . 1.515(4) ?
    C2 C3 . 1.390(4) ?
    C2 C7 . 1.377(4) ?
    C3 C4 . 1.385(5) ?
    C3 H3 . 0.9300 ?
    C4 H4 . 0.9300 ?
    C5 N1 . 1.471(5) ?
    C5 C4 . 1.375(5) ?
    C6 C5 . 1.368(5) ?
    C6 C7 . 1.397(5) ?
    C6 H6 . 0.9300 ?
    C7 H7 . 0.9300 ?
    C8 C9 . 1.377(4) ?
    C8 H8 . 0.9300 ?
    C9 C10 . 1.389(5) ?
    C9 C13 . 1.495(4) ?
    C10 C11 . 1.375(6) ?
    C10 H10 . 0.9300 ?
    C11 H11 . 0.9300 ?
    C12 C11 . 1.380(5) ?
    C12 H12 . 0.9300 ?
loop_
    _geom_angle_atom_site_label_1
    _geom_angle_atom_site_label_2
    _geom_angle_atom_site_label_3
    _geom_angle_site_symmetry_1
    _geom_angle_site_symmetry_3
    _geom_angle
    _geom_angle_publ_flag
    O2 Mn1 O2 2 . 180.00(7) ?
    O2 Mn1 O6 . . 87.19(10) ?
    O2 Mn1 O6 2 . 92.81(10) ?
    O2 Mn1 O6 . 2 92.81(10) ?
    O2 Mn1 O6 2 2 87.19(10) ?
    O2 Mn1 N2 . . 89.98(10) ?
    O2 Mn1 N2 2 . 90.02(10) ?
    O2 Mn1 N2 . 2 90.02(10) ?
    O2 Mn1 N2 2 2 89.98(10) ?
    O6 Mn1 O6 . 2 180.00(13) ?
    N2 Mn1 O6 . . 87.00(10) ?
    N2 Mn1 O6 2 . 93.00(10) ?
    N2 Mn1 O6 . 2 93.00(10) ?
    N2 Mn1 O6 2 2 87.00(10) ?
    N2 Mn1 N2 2 . 180.00(7) ?
    C1 O2 Mn1 . . 126.2(2) ?
    Mn1 O6 H61 . . 93(3) ?
    Mn1 O6 H62 . . 129(3) ?
    H61 O6 H62 . . 124(5) ?
    O3 N1 O4 . . 121.7(4) ?
    O3 N1 C5 . . 119.3(4) ?
    O4 N1 C5 . . 119.0(4) ?
    C8 N2 Mn1 . . 119.1(2) ?
    C12 N2 Mn1 . . 122.8(2) ?
    C12 N2 C8 . . 118.1(3) ?
    C13 N3 H3A . . 117(4) ?
    C13 N3 H3B . . 118(4) ?
    H3A N3 H3B . . 125(5) ?
    O1 C1 C2 . . 116.4(3) ?
    O2 C1 O1 . . 126.0(3) ?
    O2 C1 C2 . . 117.5(3) ?
    C3 C2 C1 . . 119.5(3) ?
    C7 C2 C1 . . 120.5(3) ?
    C7 C2 C3 . . 119.9(3) ?
    C2 C3 H3 . . 119.8 ?
    C4 C3 C2 . . 120.3(3) ?
    C4 C3 H3 . . 119.8 ?
    C3 C4 H4 . . 121.0 ?
    C5 C4 C3 . . 118.1(3) ?
    C5 C4 H4 . . 121.0 ?
    C4 C5 N1 . . 118.1(3) ?
    C6 C5 N1 . . 118.5(3) ?
    C6 C5 C4 . . 123.4(3) ?
    C5 C6 C7 . . 117.7(3) ?
    C5 C6 H6 . . 121.1 ?
    C7 C6 H6 . . 121.1 ?
    C2 C7 C6 . . 120.6(3) ?
    C2 C7 H7 . . 119.7 ?
    C6 C7 H7 . . 119.7 ?
    N2 C8 C9 . . 123.4(3) ?
    N2 C8 H8 . . 118.3 ?
    C9 C8 H8 . . 118.3 ?
    C8 C9 C10 . . 117.7(3) ?
    C8 C9 C13 . . 117.2(3) ?
    C10 C9 C13 . . 125.1(3) ?
    C9 C10 H10 . . 120.4 ?
    C11 C10 C9 . . 119.3(3) ?
    C11 C10 H10 . . 120.4 ?
    C10 C11 C12 . . 119.1(3) ?
    C10 C11 H11 . . 120.4 ?
    C12 C11 H11 . . 120.4 ?
    N2 C12 C11 . . 122.4(3) ?
    N2 C12 H12 . . 118.8 ?
    C11 C12 H12 . . 118.8 ?
    O5 C13 N3 . . 122.0(3) ?
    O5 C13 C9 . . 119.8(3) ?
    N3 C13 C9 . . 118.2(3) ?
loop_
    _geom_torsion_atom_site_label_1
    _geom_torsion_atom_site_label_2
    _geom_torsion_atom_site_label_3
    _geom_torsion_atom_site_label_4
    _geom_torsion_site_symmetry_1
    _geom_torsion_site_symmetry_2
    _geom_torsion_site_symmetry_3
    _geom_torsion_site_symmetry_4
    _geom_torsion
    _geom_torsion_publ_flag
    O6 Mn1 O2 C1 . . . . 160.3(3) ?
    O6 Mn1 O2 C1 2 . . . -19.7(3) ?
    N2 Mn1 O2 C1 . . . . 73.3(3) ?
    N2 Mn1 O2 C1 2 . . . -106.7(3) ?
    O2 Mn1 N2 C8 . . . . 34.5(2) ?
    O2 Mn1 N2 C8 2 . . . -145.5(2) ?
    O2 Mn1 N2 C12 . . . . -144.8(3) ?
    O2 Mn1 N2 C12 2 . . . 35.2(3) ?
    O6 Mn1 N2 C8 . . . . -52.7(2) ?
    O6 Mn1 N2 C8 2 . . . 127.3(2) ?
    O6 Mn1 N2 C12 . . . . 128.0(3) ?
    O6 Mn1 N2 C12 2 . . . -52.0(3) ?
    Mn1 O2 C1 O1 . . . . 14.1(5) ?
    Mn1 O2 C1 C2 . . . . -161.6(2) ?
    Mn1 N2 C8 C9 . . . . -178.9(2) ?
    C12 N2 C8 C9 . . . . 0.4(5) ?
    Mn1 N2 C12 C11 . . . . 179.2(3) ?
    C8 N2 C12 C11 . . . . -0.1(6) ?
    C3 C2 C1 O1 . . . . 22.0(5) ?
    C3 C2 C1 O2 . . . . -161.8(3) ?
    C7 C2 C1 O1 . . . . -153.7(3) ?
    C7 C2 C1 O2 . . . . 22.4(4) ?
    C1 C2 C3 C4 . . . . -174.4(4) ?
    C7 C2 C3 C4 . . . . 1.4(6) ?
    C1 C2 C7 C6 . . . . 172.5(3) ?
    C3 C2 C7 C6 . . . . -3.2(5) ?
    C2 C3 C4 C5 . . . . 1.0(6) ?
    C4 C5 N1 O3 . . . . 10.2(8) ?
    C4 C5 N1 O4 . . . . -171.0(5) ?
    C6 C5 N1 O3 . . . . -170.6(6) ?
    C6 C5 N1 O4 . . . . 8.1(7) ?
    N1 C5 C4 C3 . . . . 177.4(4) ?
    C6 C5 C4 C3 . . . . -1.8(7) ?
    C7 C6 C5 N1 . . . . -179.1(4) ?
    C7 C6 C5 C4 . . . . 0.0(6) ?
    C5 C6 C7 C2 . . . . 2.5(5) ?
    N2 C8 C9 C10 . . . . -0.4(5) ?
    N2 C8 C9 C13 . . . . 178.0(3) ?
    C8 C9 C10 C11 . . . . 0.1(6) ?
    C13 C9 C10 C11 . . . . -178.3(4) ?
    C8 C9 C13 O5 . . . . -1.5(5) ?
    C8 C9 C13 N3 . . . . 179.5(3) ?
    C10 C9 C13 O5 . . . . 176.8(4) ?
    C10 C9 C13 N3 . . . . -2.2(6) ?
    C9 C10 C11 C12 . . . . 0.3(7) ?
    N2 C12 C11 C10 . . . . -0.3(7) ?
loop_
    _geom_hbond_atom_site_label_D
    _geom_hbond_atom_site_label_H
    _geom_hbond_atom_site_label_A
    _geom_hbond_site_symmetry_A
    _geom_hbond_distance_DH
    _geom_hbond_distance_HA
    _geom_hbond_distance_DA
    _geom_hbond_angle_DHA
    _geom_hbond_publ_flag
    N3 H3A O5 2_665 0.90(5) 2.07(6) 2.898(6) 152(4) yes
    N3 H3B O1 2_565 0.90(4) 2.19(5) 2.923(4) 138(4) yes
    O6 H61 O1 2_555 0.90(4) 1.78(5) 2.646(5) 161(4) yes
    O6 H62 O5 2_655 0.89(3) 2.10(4) 2.897(3) 148(4) yes
    C3 H3 O4 1_455 0.93 2.59 3.456(6) 156 yes
    C6 H6 O1 1_655 0.93 2.40 3.319(4) 170 yes
    C12 H12 O3 1_454 0.93 2.54 3.416(7) 157 yes
    C4 H4 Cg2 1_556 0.93 2.91 3.827(4) 172 yes
_iucr_refine_instructions_details
;
TITL ila19 in P -1
CELL  0.71073   7.6051  10.0027  10.2152   78.067   88.430   71.746
ZERR     1.00   0.0003   0.0004   0.0004    0.003    0.004    0.003
LATT   1
SFAC  C        2.31000 20.84392  1.02000 10.20751   1.58860   0.56870 =
         0.86500  51.65125   0.21560   0.003   0.002    11.500   0.770  12.011
SFAC  H        0.49300 10.51091  0.32291 26.12573   0.14019   3.14236 =
         0.04081  57.79977   0.00304   0.000   0.000     0.620   0.320   1.008
SFAC  MN      11.28191  5.34091  7.35731  0.34320   3.01930  17.86742 =
         2.24410  83.75438   1.08960   0.337   0.728  3020.000   1.370  54.938
SFAC  N       12.21261  0.00570  3.13220  9.89331   2.01250  28.99754 =
         1.16630   0.58260 -11.52901   0.006   0.003    19.600   0.700  14.007
SFAC  O        3.04850 13.27711  2.28680  5.70111   1.54630   0.32390 =
         0.86700  32.90894   0.25080   0.011   0.006    32.500   0.660  15.999
UNIT  26   24   1    6    12
MERG   2
DFIX  0.850 0.020 H61 O6
DFIX  0.850 0.020 H62 O6
DFIX  0.860 0.020 H3A N3
DFIX  0.860 0.020 H3B N3
FMAP   2
PLAN   20
ACTA
BOND   $H
CONF
LIST   4
L.S.  10
WGHT    0.090800    0.788900
FVAR       0.85863
N3    4    0.320164    0.561063   -0.133950    11.00000    0.06739    0.04498 =
         0.08738   -0.00518   -0.01442   -0.03050
H3A   2    0.423684    0.578784   -0.113295    11.00000   -1.50000
H3B   2    0.226595    0.622549   -0.189365    11.00000   -1.50000
MOLE    1
MN1   3    0.000000    0.000000    0.000000    10.50000    0.02116    0.02256 =
         0.03316   -0.00816   -0.00068   -0.01052
O2    5    0.132234    0.016451    0.172751    11.00000    0.04334    0.04837 =
         0.05477   -0.01753   -0.00503   -0.01325
O1    5   -0.112088    0.145216    0.267339    11.00000    0.03820    0.09068 =
         0.06544   -0.03230   -0.00165   -0.01400
O5    5    0.426905    0.341676   -0.000284    11.00000    0.05645    0.04464 =
         0.08138   -0.00671   -0.01821   -0.02245
N2    4   -0.004171    0.212398   -0.094187    11.00000    0.03903    0.04019 =
         0.05174   -0.01041   -0.00252   -0.01558
C2    1    0.185275    0.123930    0.347183    11.00000    0.03834    0.04103 =
         0.04106   -0.00658   -0.00152   -0.01174
C1    1    0.058485    0.089843    0.256279    11.00000    0.03980    0.04151 =
         0.04137   -0.00624   -0.00167   -0.01418
C8    1    0.137030    0.258134   -0.068937    11.00000    0.03939    0.03850 =
         0.04986   -0.00908   -0.00370   -0.01544
AFIX  43
H8    2    0.234274    0.194863   -0.011896    11.00000   -1.20000
AFIX   0
C9    1    0.145374    0.393901   -0.123119    11.00000    0.04401    0.03582 =
         0.05139   -0.01240    0.00067   -0.01444
C13   1    0.308689    0.430856   -0.082060    11.00000    0.04670    0.03855 =
         0.05857   -0.01440    0.00007   -0.01711
O3    5    0.461890    0.286036    0.687234    11.00000    0.08127    0.28748 =
         0.13061   -0.15514    0.02625   -0.06986
C6    1    0.471207    0.168036    0.386172    11.00000    0.03845    0.06129 =
         0.05087   -0.01791    0.00340   -0.01727
AFIX  43
H6    2    0.588796    0.169634    0.360130    11.00000   -1.20000
AFIX   0
C12   1   -0.142363    0.303019   -0.176512    11.00000    0.04245    0.04812 =
         0.06057   -0.00967   -0.00947   -0.01551
AFIX  43
H12   2   -0.240870    0.272406   -0.194796    11.00000   -1.20000
AFIX   0
C3    1    0.118107    0.168189    0.464346    11.00000    0.03961    0.07372 =
         0.04932   -0.02011    0.00560   -0.01737
AFIX  43
H3    2   -0.000199    0.168474    0.490187    11.00000   -1.20000
AFIX   0
C7    1    0.361878    0.120524    0.310370    11.00000    0.04197    0.05305 =
         0.04407   -0.01621    0.00434   -0.01492
AFIX  43
H7    2    0.408795    0.086306    0.234399    11.00000   -1.20000
AFIX   0
O4    5    0.654522    0.282413    0.535524    11.00000    0.08673    0.21968 =
         0.12618   -0.10165    0.02739   -0.09261
C10   1   -0.000178    0.486956   -0.208798    11.00000    0.06504    0.03870 =
         0.07766    0.00120   -0.01453   -0.01808
AFIX  43
H10   2    0.000271    0.579561   -0.247521    11.00000   -1.20000
AFIX   0
C5    1    0.399392    0.212135    0.500021    11.00000    0.04300    0.06149 =
         0.05338   -0.02307   -0.00361   -0.01331
N1    4    0.511346    0.264530    0.580106    11.00000    0.04972    0.10396 =
         0.07944   -0.05196   -0.00247   -0.02003
C4    1    0.226478    0.211847    0.542757    11.00000    0.04526    0.09175 =
         0.05054   -0.03410    0.00625   -0.01810
AFIX  43
H4    2    0.183535    0.240152    0.622026    11.00000   -1.20000
AFIX   0
C11   1   -0.144929    0.440733   -0.235763    11.00000    0.05681    0.04947 =
         0.08467    0.00458   -0.02744   -0.01377
AFIX  43
H11   2   -0.243291    0.501495   -0.293190    11.00000   -1.20000
AFIX   0
O6    5    0.272231   -0.074552   -0.076950    11.00000    0.03762    0.05274 =
         0.06139   -0.01519    0.00058   -0.01186
H61   2    0.226797   -0.083894   -0.154124    11.00000   -1.50000
H62   2    0.376547   -0.135279   -0.034191    11.00000   -1.50000
HKLF 4
REM  ila19 in P -1
REM R1 =  0.0582 for   3475 Fo > 4sig(Fo)  and  0.0601 for all   3595 data
REM    217 parameters refined using      4 restraints
END
WGHT      0.0908      0.7889
REM Highest difference peak  0.998,  deepest hole -0.498,  1-sigma level  0.117
Q1    1   0.8036  0.0582  0.4947  11.00000  0.05    0.22
Q2    1  -0.1836  0.4846 -0.3624  11.00000  0.05    0.20
Q3    1   0.7432  0.0484  0.4327  11.00000  0.05    0.20
Q4    1   0.3968 -0.2409 -0.1373  11.00000  0.05    0.19
Q5    1   0.1543  0.2844  0.1185  11.00000  0.05    0.18
Q6    1   0.3981  0.5984 -0.0775  11.00000  0.05    0.18
Q7    1   0.4587  0.3167  0.2347  11.00000  0.05    0.18
Q8    1   0.1265  0.7444 -0.0945  11.00000  0.05    0.18
Q9    1   0.5052  0.2827  0.3229  11.00000  0.05    0.18
Q10   1  -0.1342  0.6569 -0.1432  11.00000  0.05    0.18
Q11   1  -0.1536  0.2384  0.1433  11.00000  0.05    0.18
Q12   1   0.4806 -0.2094  0.1126  11.00000  0.05    0.18
Q13   1  -0.0614  0.6145 -0.1627  11.00000  0.05    0.18
Q14   1  -0.1772  0.6682 -0.2741  11.00000  0.05    0.17
Q15   1   0.0674 -0.0979  0.2151  11.00000  0.05    0.17
Q16   1   0.4360  0.2996  0.8060  11.00000  0.05    0.17
Q17   1   0.1529  0.3158  0.5784  11.00000  0.05    0.17
Q18   1   0.3965 -0.1370  0.1441  11.00000  0.05    0.17
Q19   1   0.0852  0.0483 -0.2391  11.00000  0.05    0.17
Q20   1  -0.1410  0.4568 -0.0478  11.00000  0.05    0.17
;
data_global
_journal_date_recd_electronic     2016-03-19
_journal_date_accepted     2016-04-05
_journal_name_full     'Acta Crystallographica, Section E'
_journal_year     2016
_journal_volume     72
_journal_issue      5
_journal_page_first     656
_journal_page_last     658
_journal_paper_category     GM
_journal_paper_doi     10.1107/S2056989016005612
_journal_coeditor_code     IS5449
_publ_contact_author
;
Dr. Tuncer H\"okelek
Hacettepe University
Department of Physics
06800 Beytepe
Ankara
Turkey
;
_publ_contact_author_email     merzifon@hacettepe.edu.tr
_publ_contact_author_fax     '90(312)2352550'
_publ_contact_author_phone     '90(312)2977242'
_publ_section_title
;\
Crystal structure of
<i>trans</i>-diaquabis(nicotinamide-\k<i>N</i>^1^)bis(4-nitrobenzoato-\
\k<i>O</i>)manganese(II)
;
loop_
    _publ_author_name
    _publ_author_address
    'A\,sk\?in, G\"ul\,cin \,Sefiye'
;
Department of Physics
Hacettepe University
06800 Beytepe
Ankara
Turkey
;
    'Necefo\(glu, Hacali'
;
Department of Chemistry
Kafkas University
36100 Kars
Turkey
International Scientific Research Centre
Baku State University
1148 Baku
Azerbaijan
;
    'Tonbul, Ali Murat'
;
Department of Chemistry
Kafkas University
36100 Kars
Turkey
;
    'Dilek, Nefise'
;
Department of Physics
Aksaray University
68100
Aksaray
Turkey
;
    'H\"okelek, Tuncer'
;
Department of Physics
Hacettepe University
06800 Beytepe
Ankara
Turkey
;
_publ_section_synopsis
;
In the title centrosymmetric Mn^II^ complex, the Mn^II^ atom is coordinated by
two 4-nitrobenzoate (NB) anions, two nicotinamide (NA) ligands and two water
molecules; the NB and NA ligands act as monodentate ligands. The resulting
MnN~2~O~4~ coordination polyhedron is a distorted octahedron.
;
