# Supplementary material for: Crystal structure of trans-di­aqua­bis­(nicotinamide-κN 1)bis­(4-nitro­benzoato-κO)manganese(II)
Source: Acta Crystallogr E Crystallogr Commun. 2016 Apr 8;72(Pt 5):656–8. doi: 10.1107/S2056989016005612 (PMC4908509; doi:10.1107/S2056989016005612)
Supplement: Supplementary file 2 [file e-72-00656-Isup2.hkl]

#
# h,k,l, Fc-squared, Fo-squared, sigma(Fo-squared) and status flag
#
data_I
_shelx_title ' ila19 in P -1'
_shelx_refln_list_code          4
_shelx_F_calc_maximum      134.75
_exptl_crystal_F_000       342.93
_reflns_d_resolution_high  0.7479
 
loop_
 _symmetry_equiv_pos_as_xyz
 'x, y, z'
 '-x, -y, -z'
 
_cell_length_a     7.6051
_cell_length_b    10.0027
_cell_length_c    10.2152
_cell_angle_alpha  78.067
_cell_angle_beta   88.430
_cell_angle_gamma  71.746
 
_shelx_F_squared_multiplier     1.000
 
loop_
 _refln_index_h
 _refln_index_k
 _refln_index_l
 _refln_F_squared_calc
 _refln_F_squared_meas
 _refln_F_squared_sigma
 _refln_observed_status
   1   0   0     1077.71     1036.74      8.38 o
   2   0   0     1007.50      947.54      8.25 o
   3   0   0        1.32        7.51      0.13 o
   4   0   0        1.42        4.72      0.09 o
   5   0   0       14.29       25.20      0.28 o
   6   0   0      343.28      344.92      3.74 o
   7   0   0      304.43      315.97      5.04 o
   8   0   0      174.79      172.69      2.93 o
   9   0   0       40.09       40.37      1.72 o
  -9   1   0       11.85        7.17      0.81 o
  -8   1   0       60.86       64.83      1.19 o
  -7   1   0       21.61       19.98      0.61 o
  -6   1   0       19.86       17.39      0.38 o
  -5   1   0      164.51      173.85      1.71 o
  -4   1   0       54.39       35.68      0.42 o
  -3   1   0      490.44      529.55      5.04 o
  -2   1   0      185.29      216.27      1.90 o
  -1   1   0     3422.16     2919.18     35.89 o
   0   1   0     1215.48     1148.95     11.01 o
   1   1   0      345.50      439.07      4.59 o
   2   1   0      373.03      432.65      3.94 o
   3   1   0      175.20       88.42      0.82 o
   4   1   0     1291.74     1273.24     17.25 o
   5   1   0        1.18        6.37      0.16 o
   6   1   0        1.80        6.12      0.20 o
   7   1   0       11.79       12.73      0.41 o
   8   1   0      102.76      107.26      2.45 o
   9   1   0       18.64       13.95      0.82 o
  -9   2   0       15.28       12.11      1.14 o
  -8   2   0        0.15        0.09      0.42 o
  -7   2   0      124.01      121.94      2.02 o
  -6   2   0      226.78      216.12      3.25 o
  -5   2   0        0.43        1.27      0.10 o
  -4   2   0       80.19       89.74      1.00 o
  -3   2   0     1133.16     1080.33     10.86 o
  -2   2   0        0.47        6.59      0.16 o
  -1   2   0     3809.45     3298.79     41.37 o
   0   2   0      186.59       72.68      0.68 o
   1   2   0     1660.33     1602.38     17.65 o
   2   2   0      243.71       92.14      1.43 o
   3   2   0     1205.87     1161.26     11.72 o
   4   2   0      185.55      254.65      2.79 o
   5   2   0      283.48      266.99      3.20 o
   6   2   0        1.53        0.88      0.12 o
   7   2   0       56.99       62.90      1.09 o
   8   2   0       39.90       40.43      1.03 o
   9   2   0        2.25        1.01      0.32 o
  10   2   0       24.60       26.59      3.93 o
  -8   3   0        7.45        4.11      0.96 o
  -7   3   0      169.76      174.72      3.34 o
  -6   3   0       77.70       78.13      1.50 o
  -5   3   0       14.78       14.63      0.35 o
  -4   3   0       63.90       71.01      0.90 o
  -3   3   0      123.23      123.06      1.41 o
  -2   3   0      181.52      229.17      2.06 o
  -1   3   0       35.81       11.26      0.20 o
   0   3   0       38.10        2.99      0.33 o
   1   3   0       38.19       52.80      0.56 o
   2   3   0      199.26      292.23      3.18 o
   3   3   0      107.46       52.80      0.56 o
   4   3   0        0.54        8.37      0.22 o
   5   3   0      294.82      299.81      3.59 o
   6   3   0        1.41        2.64      0.16 o
   7   3   0       29.86       34.29      0.68 o
   8   3   0       33.32       32.68      0.86 o
   9   3   0       11.96        9.08      0.62 o
  10   3   0        4.03        1.28      0.40 o
  -8   4   0       41.33       44.30      2.43 o
  -7   4   0       72.11       75.47      2.65 o
  -6   4   0      129.06      129.58      2.20 o
  -5   4   0       62.88       60.33      1.04 o
  -4   4   0      249.72      257.15      3.08 o
  -3   4   0      538.47      540.57      5.79 o
  -2   4   0      545.27      591.33      5.43 o
  -1   4   0      139.21      141.62      1.35 o
   0   4   0      302.22      321.64      2.86 o
   1   4   0     1300.88     1218.44     10.71 o
   2   4   0      525.28      561.40      5.59 o
   3   4   0        1.73        8.02      0.22 o
   4   4   0      694.77      716.89      8.22 o
   5   4   0      165.36      189.95      2.27 o
   6   4   0      295.90      323.70      3.93 o
   7   4   0       75.35       71.80      1.11 o
   8   4   0      151.37      153.74      3.07 o
   9   4   0       89.83       94.44      3.32 o
  10   4   0       16.09       17.50      1.09 o
  -7   5   0       22.30       18.06      1.69 o
  -6   5   0       40.70       37.61      0.93 o
  -5   5   0       23.59       25.23      0.77 o
  -4   5   0       89.86       85.89      1.31 o
  -3   5   0       83.18       85.79      1.10 o
  -2   5   0      483.60      477.87      4.70 o
  -1   5   0       98.36      115.21      1.17 o
   0   5   0      214.55      243.81      2.41 o
   1   5   0      962.89     1023.32     10.21 o
   2   5   0        8.64        1.36      0.11 o
   3   5   0       67.89       95.29      1.09 o
   4   5   0       37.77       51.40      0.75 o
   5   5   0      253.26      279.02      3.25 o
   6   5   0      110.49      116.60      1.75 o
   7   5   0      354.34      360.83      5.91 o
   8   5   0       79.89       82.32      2.71 o
   9   5   0       91.19      104.29      3.39 o
  10   5   0       25.72       22.52      1.22 o
  -7   6   0        5.08        4.18      0.92 o
  -6   6   0        1.11       -0.02      0.47 o
  -5   6   0       34.73       33.97      0.96 o
  -4   6   0        5.28        4.81      0.25 o
  -3   6   0       88.92       87.26      1.14 o
  -2   6   0      625.75      571.45      5.97 o
  -1   6   0      392.69      416.77      4.12 o
   0   6   0       63.17       71.26      0.80 o
   1   6   0       15.87       26.46      0.36 o
   2   6   0      506.59      514.65      6.51 o
   3   6   0       25.56       12.55      0.30 o
   4   6   0      114.88      119.35      1.74 o
   5   6   0      593.66      620.10      8.80 o
   6   6   0      125.43      132.65      1.98 o
   7   6   0      203.04      234.70      4.37 o
   8   6   0       82.49       85.85      2.85 o
   9   6   0       68.19       81.10      2.85 o
  10   6   0        8.46        4.48      0.68 o
  -6   7   0       35.21       37.47      2.40 o
  -5   7   0       12.55       10.05      0.82 o
  -4   7   0        4.48        7.08      0.38 o
  -3   7   0        0.58        1.35      0.19 o
  -2   7   0        4.85        3.39      0.15 o
  -1   7   0       24.58       32.84      0.49 o
   0   7   0      234.94      266.88      2.88 o
   1   7   0      312.20      328.57      3.85 o
   2   7   0      112.13      126.21      2.11 o
   3   7   0        0.46        7.37      0.39 o
   4   7   0       15.13        9.37      0.39 o
   5   7   0      182.81      164.37      6.51 o
   6   7   0      493.04      532.71      8.98 o
   7   7   0       64.65       64.02      1.53 o
   8   7   0       89.10      103.48      3.39 o
   9   7   0       65.44       71.74      2.58 o
  -5   8   0       17.69       17.36      1.50 o
  -4   8   0       12.07       11.23      0.59 o
  -3   8   0        0.43        0.57      0.26 o
  -2   8   0      172.14      173.10      2.79 o
  -1   8   0      160.63      148.87      1.92 o
   0   8   0       52.30       65.30      0.91 o
   1   8   0      186.79      194.35      2.75 o
   2   8   0       62.35       82.22      1.69 o
   3   8   0       69.29       83.32      1.68 o
   4   8   0       15.07       24.98      1.49 o
   5   8   0      367.58      362.46      7.58 o
   6   8   0      281.14      300.90      7.26 o
   7   8   0       16.96       13.56      0.95 o
   8   8   0       63.52       71.32      2.31 o
   9   8   0        5.74        2.91      0.41 o
  -4   9   0        2.25        1.21      0.43 o
  -3   9   0       54.64       57.66      1.24 o
  -2   9   0       43.09       40.39      0.99 o
  -1   9   0       76.54       78.32      1.57 o
   0   9   0      169.26      172.64      2.78 o
   1   9   0        1.57        3.12      0.22 o
   2   9   0       16.34       25.28      0.66 o
   3   9   0      211.90      214.88      4.08 o
   4   9   0       99.33      111.55      2.58 o
   5   9   0      279.40      304.06      6.82 o
   6   9   0      120.22      125.59      3.93 o
   7   9   0       55.47       55.88      2.17 o
   8   9   0        0.19        2.44      0.54 o
   9   9   0       12.26        7.73      0.81 o
  -3  10   0       13.15       12.07      1.22 o
  -2  10   0       13.92       13.40      1.05 o
  -1  10   0      154.08      168.37      4.22 o
   0  10   0       55.06       51.81      1.50 o
   1  10   0       78.37       76.08      1.32 o
   2  10   0      169.33      158.26      4.00 o
   3  10   0      129.43      143.99      3.17 o
   4  10   0      106.16      110.36      2.54 o
   5  10   0      116.36      135.63      5.97 o
   6  10   0       41.44       41.78      1.63 o
   7  10   0       45.27       45.98      1.76 o
   8  10   0       46.30       45.71      1.90 o
  -2  11   0       23.62       21.42      1.49 o
  -1  11   0       38.20       39.45      1.63 o
   0  11   0       29.46       28.30      1.04 o
   1  11   0        5.57        3.13      0.38 o
   2  11   0       21.09       17.96      0.88 o
   3  11   0       52.63       51.41      1.90 o
   4  11   0       24.95       25.23      1.76 o
   5  11   0       22.10       18.45      1.09 o
   6  11   0        7.10        5.02      0.81 o
   7  11   0       25.88       24.01      1.36 o
   0  12   0       28.55       34.67      1.76 o
   1  12   0       10.24        7.71      0.95 o
   2  12   0       34.02       34.86      1.63 o
   3  12   0       13.61        9.36      0.95 o
   4  12   0       30.86       24.41      1.36 o
   5  12   0        0.80        0.68      0.54 o
   6  12   0       14.54       11.39      1.09 o
   3  13   0        0.60        1.09      0.54 o
   4  13   0       16.56       14.11      1.09 o
  -6 -12   1       35.74       39.47      1.76 o
  -5 -12   1       48.15       52.09      2.03 o
  -4 -12   1       21.01       17.36      1.22 o
  -3 -12   1       32.53       32.55      1.90 o
  -2 -12   1       20.01       16.41      1.09 o
  -1 -12   1        6.31        3.75      0.75 o
   0 -12   1       58.64       65.59      2.05 o
  -7 -11   1       11.10        7.60      0.68 o
  -6 -11   1       21.61       16.55      1.22 o
  -5 -11   1       47.40       45.30      1.76 o
  -4 -11   1        0.69        0.68      0.41 o
  -3 -11   1       52.88       58.32      2.17 o
  -2 -11   1        4.49        5.43      0.81 o
  -1 -11   1       19.26       17.14      0.96 o
   0 -11   1       20.82       15.59      0.75 o
   1 -11   1        5.74        2.42      0.38 o
   2 -11   1        1.45        0.14      0.54 o
  -8 -10   1       60.76       52.36      3.53 o
  -7 -10   1       43.10       41.64      1.76 o
  -6 -10   1      184.91      197.07      6.10 o
  -5 -10   1       24.28       23.60      1.22 o
  -4 -10   1       54.50       55.20      2.03 o
  -3 -10   1       48.71       54.68      1.40 o
  -2 -10   1       82.51       91.83      2.24 o
  -1 -10   1      148.90      148.42      2.42 o
   0 -10   1       40.31       38.50      1.63 o
   1 -10   1       54.31       51.95      1.60 o
   2 -10   1       14.62       11.39      1.22 o
   3 -10   1        3.24        1.22      0.54 o
  -9  -9   1       70.09       80.28      2.85 o
  -8  -9   1       39.78       36.89      1.63 o
  -7  -9   1       93.63       90.59      2.98 o
  -6  -9   1      187.99      200.87      8.14 o
  -5  -9   1        2.15        0.75      0.47 o
  -4  -9   1       13.36       14.43      0.62 o
  -3  -9   1       51.32       53.31      1.17 o
  -2  -9   1      192.42      203.00      3.85 o
  -1  -9   1       37.31       44.18      0.87 o
   0  -9   1      127.99      130.48      2.13 o
   1  -9   1       22.32       24.49      0.71 o
   2  -9   1       12.68        9.04      0.59 o
   3  -9   1       11.76        6.77      0.60 o
   4  -9   1       10.34        7.84      0.64 o
  -9  -8   1       30.41       29.70      1.49 o
  -8  -8   1       76.17       82.45      2.85 o
  -7  -8   1      133.94      138.52      3.12 o
  -6  -8   1       76.07       73.08      2.98 o
  -5  -8   1      220.77      225.37      4.75 o
  -4  -8   1       48.11       48.57      1.20 o
  -3  -8   1        7.03       13.44      0.48 o
  -2  -8   1       61.77       83.50      1.33 o
  -1  -8   1      179.03      197.80      3.12 o
   0  -8   1       37.45       46.99      0.87 o
   1  -8   1      161.05      166.59      2.45 o
   2  -8   1      318.41      315.26      5.23 o
   3  -8   1       14.55       10.21      0.53 o
   4  -8   1       10.89        7.24      0.61 o
   5  -8   1       13.28       10.92      1.36 o
  -9  -7   1      124.34      150.82      4.75 o
  -8  -7   1       49.90       45.71      1.76 o
  -7  -7   1       58.44       63.21      1.53 o
  -6  -7   1       12.88       14.88      0.47 o
  -5  -7   1       37.99       31.12      0.78 o
  -4  -7   1       22.24       11.96      0.45 o
  -3  -7   1       25.44       35.76      1.27 o
  -2  -7   1      200.96      214.56      2.60 o
  -1  -7   1      169.89      176.34      2.23 o
   0  -7   1       36.43       46.16      0.75 o
   1  -7   1        3.96        6.04      0.24 o
   2  -7   1       10.47        7.27      0.25 o
   3  -7   1        9.43        7.99      0.41 o
   4  -7   1       25.48       22.61      0.84 o
   5  -7   1       24.46       22.13      1.38 o
   6  -7   1       38.84       40.69      2.01 o
  -9  -6   1       44.69       42.05      1.76 o
  -8  -6   1       40.83       39.03      1.38 o
  -7  -6   1       51.69       50.81      1.29 o
  -6  -6   1        2.40        6.66      0.38 o
  -5  -6   1      237.93      252.26      4.11 o
  -4  -6   1      168.92      191.40      3.79 o
  -3  -6   1        7.97        0.98      0.13 o
  -2  -6   1      320.49      314.62      3.71 o
  -1  -6   1      205.60      227.64      2.23 o
   0  -6   1        5.43       10.96      0.26 o
   1  -6   1        7.41       13.90      0.28 o
   2  -6   1      397.49      426.39      4.63 o
   3  -6   1       61.06       65.04      0.86 o
   4  -6   1       43.89       47.26      0.90 o
   5  -6   1       47.01       44.86      1.77 o
   6  -6   1       34.08       32.91      1.71 o
 -10  -5   1       18.26       19.80      1.22 o
  -9  -5   1       12.99        8.95      0.95 o
  -8  -5   1       34.17       36.49      1.49 o
  -7  -5   1        6.80        8.27      0.37 o
  -6  -5   1      165.66      166.64      2.25 o
  -5  -5   1      487.99      517.72      5.92 o
  -4  -5   1       84.77       92.05      1.17 o
  -3  -5   1      590.70      639.61      7.10 o
  -2  -5   1        0.40        5.15      0.19 o
  -1  -5   1      102.04      106.15      1.14 o
   0  -5   1        2.42       10.96      0.28 o
   1  -5   1      414.31      433.15      4.31 o
   2  -5   1      309.11      312.66      3.16 o
   3  -5   1      349.89      354.91      3.79 o
   4  -5   1      111.24      106.21      1.74 o
   5  -5   1        1.86        1.92      0.44 o
   6  -5   1       67.80       73.36      2.83 o
   7  -5   1       43.80       45.59      2.01 o
 -10  -4   1       24.58       23.60      1.36 o
  -9  -4   1       30.62       29.57      1.36 o
  -8  -4   1      197.08      206.20      5.17 o
  -7  -4   1       81.74       84.58      1.46 o
  -6  -4   1        7.56       11.81      0.21 o
  -5  -4   1      197.24      214.74      2.34 o
  -4  -4   1      544.57      585.10      6.90 o
  -3  -4   1       15.07       25.00      0.39 o
  -2  -4   1     1353.06     1387.96     21.09 o
  -1  -4   1     3258.91     3020.82     25.85 o
   0  -4   1      380.43      371.67      3.48 o
   1  -4   1     2160.70     2053.20     20.22 o
   2  -4   1        1.31        1.63      0.11 o
   3  -4   1      539.10      544.66      5.02 o
   4  -4   1        8.03        9.72      0.29 o
   5  -4   1      146.83      145.78      2.53 o
   6  -4   1      232.03      229.05      5.67 o
   7  -4   1       71.93       76.65      2.12 o
   8  -4   1        7.90        4.93      1.20 o
 -10  -3   1       18.52       17.99      1.00 o
  -9  -3   1       45.61       47.74      1.54 o
  -8  -3   1       78.57       80.84      1.54 o
  -7  -3   1       33.77       41.24      0.91 o
  -6  -3   1        5.41        2.94      0.17 o
  -5  -3   1        1.22        5.12      0.13 o
  -4  -3   1      443.17      458.02      4.90 o
  -3  -3   1       37.91       14.14      0.34 o
  -2  -3   1      937.01      948.96     15.53 o
  -1  -3   1      930.41      925.51      8.72 o
   0  -3   1     8497.53     6843.21     80.74 o
   1  -3   1        1.69       11.16      0.29 o
   2  -3   1       86.19      118.78      1.12 o
   3  -3   1        2.71        7.29      0.15 o
   4  -3   1        8.18        6.05      0.21 o
   5  -3   1      123.20      127.01      2.04 o
   6  -3   1       75.69       73.06      1.42 o
   7  -3   1       59.87       56.41      1.70 o
   8  -3   1       29.97       27.80      1.68 o
  -9  -2   1       25.92       23.55      0.85 o
  -8  -2   1       98.05      100.29      1.93 o
  -7  -2   1        7.73       12.90      0.33 o
  -6  -2   1       67.12       68.39      0.71 o
  -5  -2   1        6.21        1.24      0.07 o
  -4  -2   1      159.04      128.43      1.27 o
  -3  -2   1      453.31      459.16      4.34 o
  -2  -2   1      498.74      565.36      5.65 o
  -1  -2   1     2189.09     1992.85     23.72 o
   0  -2   1    18156.47    12073.69    136.43 o
   1  -2   1      812.65      507.70      5.20 o
   2  -2   1        3.08        2.47      0.07 o
   3  -2   1      228.65      144.25      1.40 o
   4  -2   1      147.62      153.19      1.67 o
   5  -2   1        2.19        1.66      0.11 o
   6  -2   1      126.38      141.31      2.50 o
   7  -2   1       52.05       49.72      1.14 o
   8  -2   1       30.87       29.48      1.13 o
  -9  -1   1       16.38       12.14      0.77 o
  -8  -1   1       31.58       35.50      1.21 o
  -7  -1   1       38.40       37.91      0.61 o
  -6  -1   1       31.67       32.84      0.44 o
  -5  -1   1      142.45      149.47      1.39 o
  -4  -1   1      190.86      226.26      2.17 o
  -3  -1   1     1049.35      976.85      8.77 o
  -2  -1   1       74.74      120.20      1.10 o
  -1  -1   1     3833.08     3231.30     29.65 o
   0  -1   1      227.79       68.12      0.68 o
   1  -1   1       22.53       56.20      0.53 o
   2  -1   1       62.80       96.22      0.87 o
   3  -1   1      601.70      664.14     10.20 o
   4  -1   1      203.73      239.43      2.20 o
   5  -1   1       35.33       41.82      0.48 o
   6  -1   1       12.53       10.45      0.46 o
   7  -1   1        1.00        1.59      0.19 o
   8  -1   1       48.51       47.09      1.52 o
   9  -1   1        8.99        6.01      0.94 o
  -9   0   1       46.94       47.11      1.48 o
  -8   0   1       39.79       44.87      0.99 o
  -7   0   1      566.89      549.01      7.26 o
  -6   0   1      278.98      270.90      3.49 o
  -5   0   1       17.35       19.48      0.26 o
  -4   0   1       94.38      117.04      1.03 o
  -3   0   1     1834.04     1731.65     13.60 o
  -2   0   1      504.68      539.08      6.04 o
  -1   0   1     4132.06     3169.56     28.43 o
   0   0   1     1125.30     1010.63     10.02 o
   1   0   1     2997.89     2534.62     29.06 o
   2   0   1      187.91       73.30      0.74 o
   3   0   1      368.77      428.08      3.75 o
   4   0   1      409.87      472.15      4.38 o
   5   0   1      263.06      272.31      2.55 o
   6   0   1       24.26       29.02      0.37 o
   7   0   1      311.93      331.53      4.47 o
   8   0   1       24.09       23.01      0.96 o
   9   0   1        7.72        5.55      0.87 o
  -9   1   1       12.87       11.95      0.80 o
  -8   1   1       83.31       78.10      1.63 o
  -7   1   1      292.31      293.82      4.48 o
  -6   1   1      103.64      108.62      1.68 o
  -5   1   1       17.38       24.88      0.34 o
  -4   1   1     1017.24     1005.58      8.70 o
  -3   1   1      657.72      692.94      5.99 o
  -2   1   1      119.67      175.44      1.71 o
  -1   1   1      994.16      933.51      8.28 o
   0   1   1        2.18       10.57      0.14 o
   1   1   1      351.82      409.58     12.84 o
   2   1   1     1788.40     1627.93     21.10 o
   3   1   1       89.18       34.91      0.48 o
   4   1   1      661.63      703.90      6.71 o
   5   1   1      509.27      511.27      4.95 o
   6   1   1      205.37      212.15      2.32 o
   7   1   1       28.99       28.31      0.59 o
   8   1   1      115.87      123.38      2.20 o
   9   1   1       18.04       14.78      1.48 o
  -9   2   1       17.39       21.11      1.82 o
  -8   2   1       14.13       10.08      0.53 o
  -7   2   1        4.26        3.00      0.20 o
  -6   2   1       66.65       69.06      1.32 o
  -5   2   1       31.81       41.26      0.63 o
  -4   2   1      656.32      643.27      6.15 o
  -3   2   1     1271.40     1254.47     11.86 o
  -2   2   1     1131.00     1025.35     10.41 o
  -1   2   1     2785.59     1753.08     14.22 o
   0   2   1        5.14       22.98      0.29 o
   1   2   1      127.23      188.65      1.68 o
   2   2   1      708.96      412.89      4.55 o
   3   2   1     1165.14     1186.66     15.39 o
   4   2   1     1256.87     1247.28     14.84 o
   5   2   1      198.70      224.77      2.64 o
   6   2   1       85.07       97.75      1.11 o
   7   2   1       22.07       24.83      0.47 o
   8   2   1       45.41       44.05      0.93 o
   9   2   1       29.92       32.30      1.35 o
  -8   3   1       28.56       25.32      0.98 o
  -7   3   1       30.40       29.13      0.69 o
  -6   3   1        4.08        4.26      0.25 o
  -5   3   1       48.19       64.68      1.21 o
  -4   3   1        0.82        3.31      0.14 o
  -3   3   1       29.64       33.45      0.45 o
  -2   3   1      804.22      817.17      7.55 o
  -1   3   1      209.25      268.69      2.30 o
   0   3   1        4.17       27.22      0.29 o
   1   3   1      592.04      632.39      8.11 o
   2   3   1      110.47       46.27      0.54 o
   3   3   1      559.55      377.30      3.84 o
   4   3   1        1.15        5.18      0.25 o
   5   3   1      482.88      499.73      5.82 o
   6   3   1       33.30       41.91      0.61 o
   7   3   1      503.39      517.82      6.23 o
   8   3   1       33.83       34.66      0.76 o
   9   3   1       61.23       66.67      1.66 o
  10   3   1        0.20        3.80      0.62 o
  -8   4   1       20.86       20.41      1.48 o
  -7   4   1        4.60        3.03      0.36 o
  -6   4   1       31.26       30.08      0.64 o
  -5   4   1       13.61       15.17      0.47 o
  -4   4   1        1.13        0.62      0.15 o
  -3   4   1      376.99      359.17      3.71 o
  -2   4   1      609.64      586.75      5.71 o
  -1   4   1     1119.63     1098.81      9.86 o
   0   4   1       81.88      118.08      1.10 o
   1   4   1      255.01      242.39      2.46 o
   2   4   1      347.68      414.48      4.19 o
   3   4   1      244.03      146.29      2.20 o
   4   4   1      130.03      163.19      1.88 o
   5   4   1      207.61      224.91      3.32 o
   6   4   1      501.21      510.97      6.75 o
   7   4   1      226.43      258.39      3.36 o
   8   4   1      132.06      132.55      3.62 o
   9   4   1       56.86       61.15      1.54 o
  10   4   1        0.54        0.54      0.54 o
  -7   5   1       18.46       15.33      0.79 o
  -6   5   1       54.25       58.80      1.20 o
  -5   5   1       16.38       14.94      0.46 o
  -4   5   1       32.26       37.46      0.65 o
  -3   5   1       63.64       66.76      0.94 o
  -2   5   1      793.74      802.09      7.93 o
  -1   5   1      203.63      216.24      2.32 o
   0   5   1     1147.09     1255.91     11.68 o
   1   5   1     1131.08     1078.78      9.53 o
   2   5   1      146.52      176.82      2.04 o
   3   5   1       57.32       69.23      1.48 o
   4   5   1       77.59      100.34      1.15 o
   5   5   1      268.84      304.34      3.54 o
   6   5   1     1269.26     1285.33     20.79 o
   7   5   1       55.91       50.88      0.94 o
   8   5   1      171.87      182.87     15.53 o
   9   5   1       26.47       21.43      1.22 o
  10   5   1       28.24       25.64      1.36 o
  -7   6   1        3.61        2.78      0.71 o
  -6   6   1        0.64        0.18      0.33 o
  -5   6   1       52.27       51.39      1.10 o
  -4   6   1       22.30       24.06      0.60 o
  -3   6   1      107.32      111.18      1.75 o
  -2   6   1      400.59      388.51      4.21 o
  -1   6   1      195.92      190.83      1.91 o
   0   6   1       69.93       86.28      1.00 o
   1   6   1        1.58        2.92      0.10 o
   2   6   1      337.73      332.90      3.69 o
   3   6   1      428.71      447.00      5.13 o
   4   6   1      309.27      310.53      6.94 o
   5   6   1     1039.17     1010.13     13.11 o
   6   6   1      325.33      386.04      8.01 o
   7   6   1        3.92        3.80      0.41 o
   8   6   1        3.37        3.80      0.54 o
   9   6   1       27.08       24.96      1.22 o
  10   6   1       34.27       36.49      1.63 o
  -6   7   1       29.36       27.25      1.79 o
  -5   7   1       39.68       45.96      1.06 o
  -4   7   1        0.59        0.88      0.31 o
  -3   7   1       63.73       69.79      1.13 o
  -2   7   1        5.96        6.18      0.24 o
  -1   7   1      195.12      214.95      2.30 o
   0   7   1       73.92       83.81      0.94 o
   1   7   1      181.82      213.22      2.37 o
   2   7   1       38.06       50.18      1.04 o
   3   7   1      462.76      507.96     12.49 o
   4   7   1      221.10      234.33      3.85 o
   5   7   1      165.02      190.77      4.21 o
   6   7   1       15.28       15.05      0.68 o
   7   7   1       46.57       49.59      1.29 o
   8   7   1        2.69        0.14      0.41 o
   9   7   1       17.79       15.06      1.09 o
  -5   8   1       12.03       10.48      0.58 o
  -4   8   1       18.92       19.49      0.69 o
  -3   8   1        1.08        1.72      0.22 o
  -2   8   1       22.63       21.93      0.51 o
  -1   8   1      260.00      273.28      3.33 o
   0   8   1       25.83       28.96      0.44 o
   1   8   1       10.73       14.28      0.35 o
   2   8   1      311.77      302.68      5.39 o
   3   8   1      158.99      181.81      3.49 o
   4   8   1       13.31        9.10      0.54 o
   5   8   1      171.65      189.36      4.43 o
   6   8   1        1.35        1.15      0.62 o
   7   8   1       21.15       20.48      1.09 o
   8   8   1       48.39       47.20      1.76 o
   9   8   1       16.18       10.58      0.95 o
  -4   9   1       42.43       44.78      1.35 o
  -3   9   1      137.35      152.85      2.67 o
  -2   9   1      252.73      281.48      4.58 o
  -1   9   1      106.63      111.89      2.03 o
   0   9   1       72.01       76.45      1.35 o
   1   9   1        5.09        4.39      0.23 o
   2   9   1       77.05       84.70      1.92 o
   3   9   1      123.08      123.92      2.82 o
   4   9   1      439.52      463.09      9.54 o
   5   9   1       67.98       59.72      1.70 o
   6   9   1       92.06       97.51      3.12 o
   7   9   1      103.78      105.11      3.39 o
   8   9   1        1.39        5.43      1.09 o
   9   9   1       13.76        7.87      0.68 o
  -3  10   1       26.84       31.24      2.63 o
  -2  10   1       43.38       47.97      1.97 o
  -1  10   1      107.98      119.73      5.56 o
   0  10   1       15.65       16.21      0.87 o
   1  10   1       55.41       52.80      1.22 o
   2  10   1      109.61      104.35      2.43 o
   3  10   1       31.83       26.04      0.81 o
   4  10   1       65.16       65.72      1.91 o
   5  10   1       10.70        7.87      0.68 o
   6  10   1      119.74      132.51      4.20 o
   7  10   1       46.73       46.25      1.76 o
   8  10   1       46.31       46.25      1.90 o
  -2  11   1       42.63       40.82      1.97 o
  -1  11   1       19.15       17.22      0.85 o
   0  11   1       44.70       47.65      1.88 o
   1  11   1       54.08       54.47      1.60 o
   2  11   1        3.95        2.52      0.47 o
   3  11   1       71.13       73.77      2.58 o
   4  11   1       29.02       25.50      1.22 o
   5  11   1       33.50       32.42      1.49 o
   6  11   1       54.62       49.51      1.90 o
   7  11   1       53.18       52.22      2.44 o
   8  11   1       36.50       34.45      1.63 o
  -1  12   1        1.91        0.14      0.45 o
   0  12   1       17.85       17.07      1.27 o
   1  12   1        5.08        4.34      0.48 o
   2  12   1        6.60        4.88      0.68 o
   3  12   1        7.92        7.05      0.68 o
   4  12   1       15.95       12.89      1.09 o
   5  12   1        5.15        1.63      0.54 o
   6  12   1        8.00        4.20      0.68 o
   2  13   1        2.88        1.22      0.54 o
   3  13   1        9.68        6.65      0.81 o
   4  13   1       25.73       26.72      2.03 o
  -5 -12   2        8.83        5.56      0.68 o
  -4 -12   2        2.61        1.49      0.54 o
  -3 -12   2        6.34        4.20      0.68 o
  -2 -12   2       16.19       14.24      1.09 o
  -1 -12   2        9.05        4.45      0.42 o
  -7 -11   2       27.12       22.65      1.36 o
  -6 -11   2       11.86        5.70      0.68 o
  -5 -11   2        0.65        0.68      0.54 o
  -4 -11   2        5.96        5.21      0.52 o
  -3 -11   2       28.34       31.47      1.49 o
  -2 -11   2       38.37       46.39      2.17 o
  -1 -11   2       28.18       29.01      1.04 o
   0 -11   2        5.93        3.38      0.42 o
   1 -11   2        1.45        0.41      0.54 o
  -8 -10   2       24.69       20.35      1.22 o
  -7 -10   2       24.26       18.99      1.90 o
  -6 -10   2       15.94       14.38      1.09 o
  -5 -10   2        1.42        0.27      0.41 o
  -4 -10   2       25.03       23.06      1.22 o
  -3 -10   2       17.81       18.93      0.85 o
  -2 -10   2       54.63       59.27      1.18 o
  -1 -10   2       41.29       42.59      0.90 o
   0 -10   2        3.99        2.98      0.38 o
   1 -10   2       16.76       13.70      1.22 o
   2 -10   2       12.50        8.41      1.09 o
   3 -10   2        4.98        1.90      0.68 o
  -8  -9   2       26.34       21.57      1.63 o
  -7  -9   2       48.78       51.54      2.03 o
  -6  -9   2       10.77        9.63      0.95 o
  -5  -9   2       57.39       66.19      2.31 o
  -4  -9   2       24.63       25.01      1.49 o
  -3  -9   2      115.00      109.69      2.36 o
  -2  -9   2      267.68      267.07      4.77 o
  -1  -9   2       34.60       33.95      0.73 o
   0  -9   2       39.40       40.63      0.84 o
   1  -9   2       20.90       22.58      0.98 o
   2  -9   2       35.00       35.67      1.90 o
   3  -9   2       33.45       32.26      1.17 o
   4  -9   2       45.91       49.52      1.94 o
  -9  -8   2        7.24        3.53      0.68 o
  -8  -8   2       22.74       19.13      1.22 o
  -7  -8   2       39.40       40.42      1.63 o
  -6  -8   2       44.85       48.69      2.85 o
  -5  -8   2      201.84      214.93      3.83 o
  -4  -8   2       81.19       80.65      1.87 o
  -3  -8   2       39.51       52.55      1.21 o
  -2  -8   2        4.42        7.27      0.33 o
  -1  -8   2      138.34      146.29      2.35 o
   0  -8   2        7.49        8.04      0.44 o
   1  -8   2      100.57      106.28      1.65 o
   2  -8   2      280.77      311.34      5.06 o
   3  -8   2       39.85       41.43      1.12 o
   4  -8   2       16.69       13.22      0.60 o
   5  -8   2        8.22        5.64      0.71 o
  -9  -7   2       34.25       34.86      1.63 o
  -8  -7   2       40.89       43.00      1.76 o
  -7  -7   2        0.28        1.59      0.29 o
  -6  -7   2       97.17      108.70      2.44 o
  -5  -7   2       55.69       60.60      1.27 o
  -4  -7   2       28.10       35.07      0.91 o
  -3  -7   2       92.91      113.06      2.05 o
  -2  -7   2      219.75      213.82      2.80 o
  -1  -7   2       84.64       88.91      1.43 o
   0  -7   2       21.19       21.49      0.38 o
   1  -7   2      347.33      346.35      4.04 o
   2  -7   2        4.31        4.91      0.24 o
   3  -7   2      106.70      111.65      1.97 o
   4  -7   2       24.94       23.05      0.95 o
   5  -7   2       18.14       20.02      0.80 o
   6  -7   2       42.72       46.84      2.01 o
  -9  -6   2       23.25       20.75      1.22 o
  -8  -6   2       59.13       61.41      1.48 o
  -7  -6   2       13.24       14.27      1.02 o
  -6  -6   2       91.33       95.56      3.87 o
  -5  -6   2       18.61       23.19      0.51 o
  -4  -6   2      130.79      151.86      2.17 o
  -3  -6   2        4.73        9.36      0.49 o
  -2  -6   2      564.89      644.83      7.56 o
  -1  -6   2      508.48      506.53      5.81 o
   0  -6   2      209.09      223.55      2.62 o
   1  -6   2        8.28        2.68      0.15 o
   2  -6   2        6.35        2.97      0.20 o
   3  -6   2       18.21       17.10      0.52 o
   4  -6   2        0.82        0.85      0.23 o
   5  -6   2      122.59      135.00      4.18 o
   6  -6   2       63.39       69.62      2.58 o
  -9  -5   2       21.96       20.35      1.22 o
  -8  -5   2       32.40       34.16      1.17 o
  -7  -5   2        0.28        0.51      0.32 o
  -6  -5   2      112.04      118.44      1.89 o
  -5  -5   2      349.05      355.23      5.28 o
  -4  -5   2      222.49      227.13      2.77 o
  -3  -5   2      310.08      312.18      3.68 o
  -2  -5   2      275.16      318.13      3.18 o
  -1  -5   2      331.42      342.33      4.24 o
   0  -5   2     1596.10     1508.28     15.51 o
   1  -5   2       57.64       52.64      0.81 o
   2  -5   2      139.62      148.05      1.77 o
   3  -5   2       52.35       53.30      0.80 o
   4  -5   2       64.94       66.68      1.38 o
   5  -5   2        7.22        5.83      0.63 o
   6  -5   2       25.87       31.72      1.24 o
   7  -5   2       15.17       13.67      1.17 o
 -10  -4   2       19.59       14.78      1.22 o
  -9  -4   2       47.23       46.39      1.90 o
  -8  -4   2       89.16       98.46      3.26 o
  -7  -4   2       32.24       34.41      0.74 o
  -6  -4   2      112.26      107.06      1.53 o
  -5  -4   2       10.07       19.29      0.32 o
  -4  -4   2      311.97      284.29      2.92 o
  -3  -4   2      348.67      387.60      3.97 o
  -2  -4   2     1102.65     1132.41     17.71 o
  -1  -4   2     2984.13     2866.74     28.06 o
   0  -4   2     1493.18     1414.65     14.66 o
   1  -4   2      167.07       95.49      0.99 o
   2  -4   2       24.98       37.64      0.45 o
   3  -4   2       76.39       86.31      1.01 o
   4  -4   2       94.16       96.56      1.31 o
   5  -4   2       60.06       56.39      1.23 o
   6  -4   2       55.74       53.09      1.72 o
   7  -4   2       20.20       20.62      1.76 o
  -9  -3   2       60.70       61.71      2.04 o
  -8  -3   2       76.30       82.83      2.17 o
  -7  -3   2      159.29      171.86      2.14 o
  -6  -3   2       45.44       44.92      0.56 o
  -5  -3   2      176.12      196.37      2.06 o
  -4  -3   2      110.88      130.13      1.38 o
  -3  -3   2     1702.33     1645.34     15.44 o
  -2  -3   2      788.25      813.43      7.62 o
  -1  -3   2     2162.05     1946.54     26.38 o
   0  -3   2      654.76      674.24      6.07 o
   1  -3   2        0.85        8.48      0.35 o
   2  -3   2      161.46      168.82      1.65 o
   3  -3   2      343.21      388.95      3.97 o
   4  -3   2      188.01      183.63      2.23 o
   5  -3   2       87.15       93.01      1.91 o
   6  -3   2       17.84       15.79      0.72 o
   7  -3   2       78.32       89.57      2.35 o
   8  -3   2       20.55       16.41      1.24 o
  -9  -2   2       15.96       13.74      0.71 o
  -8  -2   2       44.86       45.54      0.99 o
  -7  -2   2      266.88      245.58      3.72 o
  -6  -2   2       17.33       25.00      0.35 o
  -5  -2   2        1.94        1.02      0.06 o
  -4  -2   2      221.16      271.40      2.71 o
  -3  -2   2      628.16      626.31      6.02 o
  -2  -2   2       56.58       15.60      0.30 o
  -1  -2   2      524.85      582.06      5.96 o
   0  -2   2     1531.38     1045.73      9.79 o
   1  -2   2      354.17      395.51      3.59 o
   2  -2   2       92.22       48.57      0.54 o
   3  -2   2        4.49        6.65      0.13 o
   4  -2   2      383.12      390.48      3.97 o
   5  -2   2       10.26       17.11      0.30 o
   6  -2   2       18.26       18.58      0.71 o
   7  -2   2       35.46       33.80      1.01 o
   8  -2   2        3.06        1.26      0.62 o
  -9  -1   2       14.89       15.58      0.83 o
  -8  -1   2       30.92       22.58      0.53 o
  -7  -1   2      169.64      163.62      2.50 o
  -6  -1   2       68.02       87.51      1.10 o
  -5  -1   2       23.63       37.57      0.45 o
  -4  -1   2     3095.98     2878.68     25.80 o
  -3  -1   2      354.56      403.90      3.99 o
  -2  -1   2      126.34       46.84      0.49 o
  -1  -1   2      363.10      158.76      1.76 o
   0  -1   2       11.38        1.17      0.06 o
   1  -1   2       68.38       90.45      0.98 o
   2  -1   2      541.37      553.41      5.60 o
   3  -1   2      726.75      761.32      6.95 o
   4  -1   2      343.29      355.30      3.48 o
   5  -1   2      188.95      191.46      1.90 o
   6  -1   2       13.13       18.66      0.44 o
   7  -1   2        0.44        1.74      0.32 o
   8  -1   2       45.08       50.31      1.30 o
   9  -1   2       11.58        8.97      1.06 o
  -9   0   2       22.29       24.88      0.95 o
  -8   0   2       43.79       34.09      0.89 o
  -7   0   2       21.67       22.02      0.94 o
  -6   0   2       75.79       87.91      1.22 o
  -5   0   2      346.97      367.96      3.32 o
  -4   0   2      181.35      208.15      1.77 o
  -3   0   2     1474.48     1377.30     11.26 o
  -2   0   2      776.24      792.14      7.79 o
  -1   0   2     4173.45     2606.09     26.46 o
   0   0   2      767.40      785.48     11.26 o
   1   0   2      181.31      206.73      2.12 o
   2   0   2      181.62       72.14      0.73 o
   3   0   2      362.76      387.48      3.78 o
   4   0   2      947.56      913.55      8.68 o
   5   0   2      195.71      201.01      1.99 o
   6   0   2        2.29        5.73      0.18 o
   7   0   2      179.15      185.29      3.25 o
   8   0   2       27.82       26.09      1.62 o
   9   0   2       24.19       25.16      1.63 o
  -9   1   2       23.56       16.34      0.82 o
  -8   1   2      109.18      115.22      2.17 o
  -7   1   2       70.75       72.68      1.21 o
  -6   1   2       49.07       58.11      0.96 o
  -5   1   2       61.30       74.34      1.08 o
  -4   1   2      101.17      119.92      1.12 o
  -3   1   2      826.59      809.01      7.56 o
  -2   1   2     2185.95     2009.30     18.34 o
  -1   1   2     9076.25     6790.08     72.31 o
   0   1   2     1411.54     1224.22     12.76 o
   1   1   2     1532.39     1387.96     24.17 o
   2   1   2      115.80       44.19      0.53 o
   3   1   2        7.77        1.17      0.09 o
   4   1   2      430.00      456.55      4.47 o
   5   1   2     1020.43      976.05      9.41 o
   6   1   2      812.00      800.72      8.18 o
   7   1   2      568.93      614.44     11.30 o
   8   1   2       82.98       88.10      2.21 o
   9   1   2       43.43       44.31      1.87 o
  -9   2   2       32.31       29.49      1.10 o
  -8   2   2        2.02        4.26      0.34 o
  -7   2   2        7.66        9.94      0.48 o
  -6   2   2       26.61       26.65      0.62 o
  -5   2   2        4.87       11.18      0.38 o
  -4   2   2      185.84      204.37      2.28 o
  -3   2   2      740.92      735.85      7.61 o
  -2   2   2     2291.32     1999.43     17.20 o
  -1   2   2      794.82      442.35      3.95 o
   0   2   2      379.12      156.51      1.53 o
   1   2   2      295.90      322.72      3.93 o
   2   2   2       22.42       43.31      0.81 o
   3   2   2        2.04       10.72      0.18 o
   4   2   2      770.89      828.91      9.77 o
   5   2   2      348.63      360.65      3.91 o
   6   2   2      245.92      243.39      2.56 o
   7   2   2       55.28       62.48      0.78 o
   8   2   2       60.24       64.24      1.52 o
   9   2   2       14.10        9.68      1.00 o
  -8   3   2        0.13        1.35      0.46 o
  -7   3   2       23.00       25.12      0.66 o
  -6   3   2        9.82        9.45      0.38 o
  -5   3   2       23.32       29.59      0.65 o
  -4   3   2       27.24       39.13      0.66 o
  -3   3   2      268.46      283.67      3.35 o
  -2   3   2      617.86      626.54      5.77 o
  -1   3   2       12.36       41.49      0.38 o
   0   3   2     1032.69     1019.85      9.11 o
   1   3   2       86.77       28.86      0.53 o
   2   3   2     1399.01     1328.27     32.14 o
   3   3   2        1.24        4.57      0.21 o
   4   3   2      213.40      221.02      2.94 o
   5   3   2      547.76      571.82      6.32 o
   6   3   2      691.98      697.39      8.32 o
   7   3   2       36.22       33.00      0.48 o
   8   3   2       49.71       56.86      1.12 o
   9   3   2       18.46       15.09      1.34 o
  10   3   2       19.82       16.55      1.76 o
  -8   4   2       14.42       11.78      0.71 o
  -7   4   2        5.50        2.78      0.33 o
  -6   4   2       38.86       38.07      0.83 o
  -5   4   2       60.06       64.81      1.09 o
  -4   4   2       36.63       29.59      0.68 o
  -3   4   2      118.28      134.23      1.45 o
  -2   4   2       50.75       62.73      0.58 o
  -1   4   2      182.82      216.29      2.04 o
   0   4   2        9.66       27.74      0.34 o
   1   4   2      839.84      888.43      7.83 o
   2   4   2       18.08        6.93      0.18 o
   3   4   2      579.35      646.54     12.84 o
   4   4   2      169.15      162.12      2.60 o
   5   4   2      229.55      248.18      3.22 o
   6   4   2       81.39       97.57      1.36 o
   7   4   2       31.68       26.88      0.46 o
   8   4   2       10.10        8.51      0.29 o
   9   4   2       24.57       18.19      0.74 o
  -7   5   2       25.39       20.74      0.84 o
  -6   5   2      104.53      105.63      1.99 o
  -5   5   2      114.18      118.64      2.00 o
  -4   5   2       61.43       67.30      1.10 o
  -3   5   2      109.56      110.17      1.41 o
  -2   5   2      294.96      305.69      2.82 o
  -1   5   2      917.01      930.83      8.65 o
   0   5   2      119.73      156.65      1.45 o
   1   5   2     1199.63     1180.72     15.79 o
   2   5   2      715.42      728.73      7.37 o
   3   5   2     1911.16     1785.84     25.66 o
   4   5   2      247.14      274.24      7.17 o
   5   5   2     1050.50     1075.88     15.03 o
   6   5   2       27.15       18.57      0.49 o
   7   5   2      132.45      126.54      2.00 o
   8   5   2       28.54       23.92      0.56 o
   9   5   2       41.56       46.12      1.76 o
  -7   6   2        6.20        3.49      0.43 o
  -6   6   2       26.07       21.71      0.73 o
  -5   6   2       47.29       45.39      1.05 o
  -4   6   2       98.57      105.35      1.80 o
  -3   6   2      148.95      143.97      2.11 o
  -2   6   2      234.97      226.88      2.63 o
  -1   6   2      389.27      409.45      4.12 o
   0   6   2       35.68       49.21      0.59 o
   1   6   2      189.26      134.25      1.37 o
   2   6   2     2148.77     2067.03     28.65 o
   3   6   2      437.42      420.54      6.09 o
   4   6   2      227.92      254.95      4.22 o
   5   6   2      351.01      355.49      6.18 o
   6   6   2       22.63       26.76      0.71 o
   7   6   2       33.19       38.59      1.10 o
   8   6   2        3.44        2.44      0.41 o
   9   6   2       50.02       46.93      1.76 o
  10   6   2       17.93       14.92      1.09 o
  -6   7   2       14.33       10.73      0.67 o
  -5   7   2       15.60       14.45      0.66 o
  -4   7   2      179.91      189.68      2.78 o
  -3   7   2      225.36      240.64      3.41 o
  -2   7   2      371.95      387.47      5.50 o
  -1   7   2       94.36       88.66      1.21 o
   0   7   2       16.52        7.87      0.23 o
   1   7   2       27.65       35.43      0.51 o
   2   7   2      302.01      289.32      3.47 o
   3   7   2      205.32      229.40      3.29 o
   4   7   2      906.47      885.98     12.79 o
   5   7   2        2.04        4.07      0.29 o
   6   7   2      213.74      230.80      5.16 o
   7   7   2       34.70       29.43      1.22 o
   8   7   2        5.10        3.39      0.41 o
   9   7   2       17.68       13.29      1.36 o
  -5   8   2       17.44       13.43      0.53 o
  -4   8   2       99.55      110.16      1.96 o
  -3   8   2        1.54        2.32      0.25 o
  -2   8   2       23.14       24.89      0.58 o
  -1   8   2       60.69       67.28      1.04 o
   0   8   2       39.02       41.86      0.86 o
   1   8   2       47.62       62.46      1.17 o
   2   8   2       19.59       24.05      0.46 o
   3   8   2       22.08       23.36      0.94 o
   4   8   2      120.01       92.55      1.74 o
   5   8   2        0.68        1.37      0.34 o
   6   8   2      163.82      174.15      5.29 o
   7   8   2       59.48       61.58      2.31 o
   8   8   2       37.42       28.48      1.22 o
   9   8   2       17.12       12.48      0.95 o
  -4   9   2       42.33       43.36      0.95 o
  -3   9   2      104.58      111.71      1.95 o
  -2   9   2      113.76      116.14      2.55 o
  -1   9   2       14.98       17.32      0.55 o
   0   9   2       57.32       63.39      1.10 o
   1   9   2       25.21       32.73      0.79 o
   2   9   2        3.47        6.65      0.78 o
   3   9   2       85.06       91.37      2.78 o
   4   9   2      276.87      271.82      5.71 o
   5   9   2      100.15      101.99      3.26 o
   6   9   2       42.53       38.25      1.49 o
   7   9   2      106.62      115.96      3.66 o
   8   9   2        6.86        4.07      0.54 o
   9   9   2        5.52        1.63      0.54 o
  -4  10   2       37.02       37.24      1.90 o
  -3  10   2       41.33       41.21      1.80 o
  -2  10   2        1.14        0.42      0.28 o
  -1  10   2       52.88       54.80      1.63 o
   0  10   2       21.02       23.90      1.00 o
   1  10   2        5.44        6.10      0.88 o
   2  10   2       35.81       34.86      0.96 o
   3  10   2      127.46      138.61      3.02 o
   4  10   2       82.27       83.56      2.78 o
   5  10   2       53.24       51.95      1.90 o
   6  10   2      106.28      106.46      3.39 o
   7  10   2        5.13        1.90      0.41 o
   8  10   2       25.27       20.48      1.09 o
  -2  11   2       12.87        9.14      1.49 o
  -1  11   2       17.98       13.46      0.81 o
   0  11   2       67.35       69.67      4.54 o
   1  11   2       94.06       94.01      4.00 o
   2  11   2       28.75       32.28      1.49 o
   3  11   2      129.97      148.51      5.97 o
   4  11   2       72.56       83.40      2.85 o
   5  11   2       63.46       61.72      2.44 o
   6  11   2       38.90       33.23      1.49 o
   7  11   2       71.93       72.96      2.58 o
   8  11   2       41.82       38.66      2.17 o
  -1  12   2        2.72        0.54      0.41 o
   0  12   2       15.47       10.31      0.68 o
   1  12   2        3.27        2.36      0.68 o
   2  12   2       17.75       16.55      1.09 o
   3  12   2       28.06       30.11      1.49 o
   4  12   2       40.11       41.51      2.03 o
   5  12   2       27.18       22.38      1.22 o
   6  12   2        3.73        1.22      0.54 o
   7  12   2       21.32       14.51      1.09 o
   1  13   2       11.38        9.22      1.63 o
   2  13   2       19.04       15.87      1.49 o
   3  13   2       31.49       30.93      1.63 o
   4  13   2       37.03       35.27      1.63 o
   5  13   2       30.38       30.25      1.49 o
  -4 -12   3        3.09        0.81      1.09 o
  -3 -12   3        5.44        3.12      0.68 o
  -2 -12   3       23.19       24.41      1.36 o
  -6 -11   3        4.23        2.44      0.68 o
  -5 -11   3       23.54       21.84      2.17 o
  -4 -11   3       11.03        6.90      0.61 o
  -3 -11   3       36.04       35.94      1.63 o
  -2 -11   3       15.11       13.43      2.03 o
  -1 -11   3       21.70       21.40      0.85 o
   0 -11   3        9.72        7.87      1.09 o
   1 -11   3       18.08       16.28      1.36 o
  -7 -10   3        0.14        1.22      0.54 o
  -6 -10   3       10.26        6.92      0.68 o
  -5 -10   3       12.25        9.22      0.95 o
  -4 -10   3       18.45       16.33      1.39 o
  -3 -10   3       15.73       14.83      0.75 o
  -2 -10   3       12.65       11.56      0.95 o
  -1 -10   3       13.58       10.74      0.62 o
   0 -10   3        0.13        0.95      0.41 o
   1 -10   3       27.50       23.87      1.63 o
   2 -10   3        8.24        5.70      1.76 o
  -8  -9   3       21.57       20.61      1.04 o
  -7  -9   3       10.27        6.51      0.68 o
  -6  -9   3       29.89       30.93      1.36 o
  -5  -9   3      100.70      108.36      3.66 o
  -4  -9   3       69.30       77.84      2.58 o
  -3  -9   3       71.55       66.87      1.26 o
  -2  -9   3      211.08      209.83      2.98 o
  -1  -9   3       50.29       46.18      0.88 o
   0  -9   3       60.28       54.30      0.99 o
   1  -9   3       80.49       79.61      3.66 o
   2  -9   3       22.02       23.87      1.49 o
   3  -9   3       38.54       42.86      2.58 o
  -8  -8   3       26.15       24.14      1.36 o
  -7  -8   3       11.81        9.09      0.81 o
  -6  -8   3       25.07       21.97      1.09 o
  -5  -8   3      109.81      120.91      2.69 o
  -4  -8   3       92.80       91.17      3.38 o
  -3  -8   3      101.46      108.35      2.15 o
  -2  -8   3       70.45       84.27      1.22 o
  -1  -8   3      178.85      171.93      2.89 o
   0  -8   3      114.13      110.17      1.87 o
   1  -8   3        4.16        3.17      0.54 o
   2  -8   3       34.56       39.29      1.11 o
   3  -8   3       34.77       36.88      1.04 o
   4  -8   3        8.05        6.44      0.49 o
  -9  -7   3       17.68       16.28      1.22 o
  -8  -7   3       30.62       31.47      1.49 o
  -7  -7   3        2.47        0.81      0.41 o
  -6  -7   3      173.36      175.46      3.79 o
  -5  -7   3      194.55      199.44      3.47 o
  -4  -7   3      102.59      115.26      2.13 o
  -3  -7   3       51.67       69.86      2.81 o
  -2  -7   3      352.07      384.77      5.17 o
  -1  -7   3      180.55      200.08      2.54 o
   0  -7   3      253.35      243.12      3.30 o
   1  -7   3      100.61       99.03      1.38 o
   2  -7   3       53.76       51.05      1.02 o
   3  -7   3       39.17       39.22      1.18 o
   4  -7   3       19.94       18.59      0.79 o
   5  -7   3       12.24       11.35      1.31 o
  -9  -6   3       39.29       41.78      1.76 o
  -8  -6   3       16.19       16.82      1.09 o
  -7  -6   3       17.81       15.66      0.62 o
  -6  -6   3        5.24        5.41      0.36 o
  -5  -6   3        9.12        7.20      0.36 o
  -4  -6   3      124.86      130.08      2.02 o
  -3  -6   3      285.90      322.13      4.12 o
  -2  -6   3      309.55      326.92      3.59 o
  -1  -6   3      379.85      412.81      4.45 o
   0  -6   3       51.12       59.76      0.72 o
   1  -6   3      629.71      540.62      6.24 o
   2  -6   3        1.59        2.00      0.21 o
   3  -6   3       18.43       18.58      0.72 o
   4  -6   3       31.50       28.35      1.05 o
   5  -6   3       46.36       47.30      2.08 o
   6  -6   3       13.93       10.77      2.39 o
  -9  -5   3       27.63       23.74      1.36 o
  -8  -5   3       53.91       61.44      2.17 o
  -7  -5   3       47.72       47.78      1.20 o
  -6  -5   3       84.21       92.20      1.95 o
  -5  -5   3      294.39      335.70      4.89 o
  -4  -5   3      107.36      113.22      1.48 o
  -3  -5   3      610.96      619.06      6.21 o
  -2  -5   3       26.21       47.07      0.53 o
  -1  -5   3      253.73      253.34      2.60 o
   0  -5   3        8.02        1.53      0.10 o
   1  -5   3      144.25      139.66      1.55 o
   2  -5   3      134.54      138.59      1.57 o
   3  -5   3       68.38       73.90      1.11 o
   4  -5   3      134.43      133.95      2.08 o
   5  -5   3        0.36        0.28      0.48 o
   6  -5   3        4.58        4.20      0.46 o
   7  -5   3       18.93       18.38      2.10 o
  -9  -4   3       22.96       24.41      1.36 o
  -8  -4   3       50.97       48.54      1.39 o
  -7  -4   3      328.69      325.37      7.48 o
  -6  -4   3       77.28       89.25      1.22 o
  -5  -4   3      100.57      107.58      1.46 o
  -4  -4   3     1327.20     1380.32     13.00 o
  -3  -4   3       65.05       70.96      0.78 o
  -2  -4   3       93.27       51.39      0.52 o
  -1  -4   3      127.99      161.95      2.09 o
   0  -4   3       48.16       29.69      0.56 o
   1  -4   3      555.47      543.05      5.63 o
   2  -4   3      102.72      118.03      1.29 o
   3  -4   3      486.36      444.67      5.13 o
   4  -4   3       65.60       77.59      1.35 o
   5  -4   3        3.81        4.58      0.36 o
   6  -4   3        5.12        3.07      0.35 o
   7  -4   3        9.06        5.48      0.96 o
  -9  -3   3       61.58       68.86      2.01 o
  -8  -3   3       98.41       85.05      1.74 o
  -7  -3   3      191.86      201.13      2.79 o
  -6  -3   3       43.99       58.64      0.89 o
  -5  -3   3      239.75      265.72      3.00 o
  -4  -3   3     1047.63     1086.87     10.85 o
  -3  -3   3      342.44      362.85      3.70 o
  -2  -3   3      388.14      401.51      3.53 o
  -1  -3   3        0.58        5.73      0.16 o
   0  -3   3      804.14      800.03      8.62 o
   1  -3   3      134.09      140.19      1.34 o
   2  -3   3      299.08      320.13      3.07 o
   3  -3   3      463.52      502.61      5.04 o
   4  -3   3      368.10      338.40      4.29 o
   5  -3   3      173.87      163.86      2.67 o
   6  -3   3       32.74       31.57      1.29 o
   7  -3   3       69.65       71.19      2.42 o
   8  -3   3       24.74       22.67      1.64 o
  -9  -2   3        4.20        0.97      0.21 o
  -8  -2   3       57.02       48.88      1.05 o
  -7  -2   3        0.33        0.34      0.23 o
  -6  -2   3       60.03       63.69      1.04 o
  -5  -2   3      131.90      145.50      1.54 o
  -4  -2   3      110.04      127.18      1.50 o
  -3  -2   3      688.48      671.03      7.14 o
  -2  -2   3        1.91        2.76      0.11 o
  -1  -2   3       34.57       11.36      0.17 o
   0  -2   3       46.33       86.52      0.87 o
   1  -2   3       18.10       35.46      0.39 o
   2  -2   3        3.99        2.39      0.09 o
   3  -2   3       67.42       80.05      0.84 o
   4  -2   3      484.82      462.40      4.76 o
   5  -2   3       80.88       89.34      1.21 o
   6  -2   3       44.53       42.40      1.01 o
   7  -2   3      105.85      112.45      2.74 o
   8  -2   3       13.16        9.45      0.86 o
  -9  -1   3        1.27        0.47      0.38 o
  -8  -1   3        7.19        6.22      0.29 o
  -7  -1   3        1.14        2.01      0.18 o
  -6  -1   3       34.34       41.62      0.66 o
  -5  -1   3        9.91       14.11      0.26 o
  -4  -1   3      399.28      415.11      3.72 o
  -3  -1   3      478.39      486.92      4.73 o
  -2  -1   3      742.92      771.30      7.54 o
  -1  -1   3        5.35        5.43      0.15 o
   0  -1   3        2.19       22.57      0.56 o
   1  -1   3       85.29      124.32      1.28 o
   2  -1   3      261.78      183.68      2.07 o
   3  -1   3      314.99      307.38      2.99 o
   4  -1   3      182.56      187.17      1.96 o
   5  -1   3      343.89      337.39      4.23 o
   6  -1   3      212.37      216.28      3.16 o
   7  -1   3       68.05       72.92      1.76 o
   8  -1   3        7.49        5.88      0.43 o
  -9   0   3       11.14        7.58      0.54 o
  -8   0   3       16.85       22.66      0.67 o
  -7   0   3        9.86       10.85      0.35 o
  -6   0   3       22.68       22.66      0.50 o
  -5   0   3      202.76      224.33      2.13 o
  -4   0   3      291.39      284.66      2.50 o
  -3   0   3      543.82      556.28      4.78 o
  -2   0   3      835.08      817.39      8.66 o
  -1   0   3     2428.10     1535.44     14.13 o
   0   0   3        4.34        5.61      0.16 o
   1   0   3      342.16      403.09      4.24 o
   2   0   3     1173.23     1086.01     11.07 o
   3   0   3       12.52        4.31      0.32 o
   4   0   3      857.32      867.29      9.34 o
   5   0   3      120.13      121.33      1.31 o
   6   0   3       20.41       25.56      0.50 o
   7   0   3        5.76        4.52      0.27 o
   8   0   3       37.07       41.48      2.71 o
   9   0   3       17.07       12.28      1.15 o
  -9   1   3       26.89       27.21      1.10 o
  -8   1   3       26.05       25.18      0.72 o
  -7   1   3      123.69      130.83      2.11 o
  -6   1   3      100.68      102.44      1.53 o
  -5   1   3       13.14       17.25      0.40 o
  -4   1   3       15.11       24.53      0.35 o
  -3   1   3     1493.38     1407.63     12.87 o
  -2   1   3      181.76      212.65      1.75 o
  -1   1   3     3810.88     3308.84     28.02 o
   0   1   3     4567.13     3641.87     37.84 o
   1   1   3      164.03      224.60      3.32 o
   2   1   3      491.90      519.54      7.20 o
   3   1   3      280.31      279.30      2.72 o
   4   1   3      555.77      572.62      5.82 o
   5   1   3      539.71      543.70      5.68 o
   6   1   3      828.95      846.49      8.87 o
   7   1   3       13.98       15.89      0.65 o
   8   1   3       91.24      101.75      4.33 o
   9   1   3       19.57       16.72      1.20 o
  -8   2   3       23.88       22.80      0.90 o
  -7   2   3        8.56        4.89      0.34 o
  -6   2   3      152.42      161.67      2.57 o
  -5   2   3      158.02      162.26      2.28 o
  -4   2   3        0.31        2.81      0.14 o
  -3   2   3      121.04      141.06      2.08 o
  -2   2   3      928.64      939.02      9.65 o
  -1   2   3       40.81       72.18      0.68 o
   0   2   3       85.04      124.12      2.03 o
   1   2   3     5589.58     4456.07     48.26 o
   2   2   3        6.05        1.76      0.11 o
   3   2   3     2789.92     2488.96     30.83 o
   4   2   3      139.45      164.10      1.87 o
   5   2   3      637.17      647.77      7.76 o
   6   2   3       50.64       38.95      0.68 o
   7   2   3        1.90        3.17      0.21 o
   8   2   3       72.45       64.04      1.58 o
   9   2   3       32.70       30.10      1.48 o
  -8   3   3        0.31        0.30      0.32 o
  -7   3   3       27.97       24.15      0.77 o
  -6   3   3      112.45      101.69      1.70 o
  -5   3   3      175.19      178.98      2.71 o
  -4   3   3      110.52      133.56      2.12 o
  -3   3   3      159.17      153.50      1.86 o
  -2   3   3       61.87       77.44      0.72 o
  -1   3   3      110.70      125.44      1.19 o
   0   3   3       34.11        5.82      0.19 o
   1   3   3       59.89       84.67      0.93 o
   2   3   3     5540.73     4853.27     75.39 o
   3   3   3     1994.28     1915.53     21.55 o
   4   3   3      202.63      210.34      2.63 o
   5   3   3      250.18      268.40      3.00 o
   6   3   3      311.89      246.78      2.99 o
   7   3   3       26.34       30.78      0.58 o
   8   3   3        0.35        1.05      0.39 o
   9   3   3      119.54      141.31      4.55 o
  -8   4   3       18.61       15.25      0.82 o
  -7   4   3        6.92        4.98      0.38 o
  -6   4   3       78.51       74.07      1.47 o
  -5   4   3       26.35       30.09      0.90 o
  -4   4   3       35.47       38.72      0.74 o
  -3   4   3      116.53      126.86      1.64 o
  -2   4   3      121.50      125.69      1.17 o
  -1   4   3      331.86      375.61      3.38 o
   0   4   3      249.59      150.11      1.53 o
   1   4   3        4.70       17.26      0.24 o
   2   4   3     2544.78     2218.16     33.73 o
   3   4   3      124.90       93.73      2.42 o
   4   4   3      297.58      321.23      4.92 o
   5   4   3        2.63        0.78      0.13 o
   6   4   3       55.87       56.60      0.80 o
   7   4   3        5.66        8.54      0.37 o
   8   4   3        9.28        8.28      0.33 o
   9   4   3       11.45        6.27      0.67 o
  -7   5   3        7.67        4.96      0.49 o
  -6   5   3       52.68       53.05      1.06 o
  -5   5   3       46.63       44.04      0.98 o
  -4   5   3      556.85      570.46      8.00 o
  -3   5   3      118.84      129.45      1.94 o
  -2   5   3      589.04      577.97      5.19 o
  -1   5   3       43.31       40.12      0.41 o
   0   5   3        1.36        1.23      0.07 o
   1   5   3      236.10      274.64      2.76 o
   2   5   3      434.73      453.29      4.98 o
   3   5   3      482.65      512.30     10.08 o
   4   5   3       69.40       77.06      2.87 o
   5   5   3       64.70       89.36      1.70 o
   6   5   3      377.11      396.64      7.54 o
   7   5   3       27.16       24.09      0.67 o
   8   5   3       37.75       37.69      0.69 o
  -7   6   3       17.78       14.17      0.82 o
  -6   6   3        4.13        3.03      0.33 o
  -5   6   3      212.25      218.28      3.31 o
  -4   6   3      277.65      283.49      4.15 o
  -3   6   3       79.69       84.43      1.33 o
  -2   6   3      232.63      240.10      2.42 o
  -1   6   3       58.71       63.74      0.64 o
   0   6   3      289.68      297.76      3.20 o
   1   6   3       58.95       84.54      1.01 o
   2   6   3       86.69       91.26      1.10 o
   3   6   3      248.03      271.69      3.12 o
   4   6   3      107.59      127.23      2.11 o
   5   6   3      169.13      181.97      6.44 o
   6   6   3      338.67      329.97     10.10 o
   7   6   3      184.46      186.87      4.01 o
   8   6   3        2.74        1.14      0.33 o
   9   6   3       70.56       72.82      2.98 o
  -6   7   3        3.70        1.62      0.41 o
  -5   7   3      201.05      226.30      3.84 o
  -4   7   3       83.93       87.87      1.42 o
  -3   7   3      154.53      155.04      2.24 o
  -2   7   3       44.38       44.32      0.81 o
  -1   7   3       53.73       54.30      0.64 o
   0   7   3        9.93        4.51      0.16 o
   1   7   3       86.06       98.88      1.15 o
   2   7   3      122.47      136.56      2.02 o
   3   7   3      315.24      309.66      4.69 o
   4   7   3      601.25      594.54      9.88 o
   5   7   3      105.00      107.30      2.90 o
   6   7   3       34.53       44.73      1.20 o
   7   7   3       20.28       22.23      1.00 o
   8   7   3       43.95       39.78      1.97 o
   9   7   3       19.33       15.46      0.95 o
  -5   8   3       33.63       31.10      0.78 o
  -4   8   3       10.52        8.81      0.45 o
  -3   8   3        0.29        0.96      0.25 o
  -2   8   3       12.42       12.81      0.37 o
  -1   8   3       72.85       78.41      1.04 o
   0   8   3      220.02      237.56      3.06 o
   1   8   3       21.23       22.28      0.43 o
   2   8   3       49.15       65.75      1.12 o
   3   8   3      335.39      352.43      6.86 o
   4   8   3       31.75       20.81      0.71 o
   5   8   3        5.17        5.60      0.33 o
   6   8   3      116.63      113.85      2.67 o
   7   8   3       26.60       20.37      0.75 o
   8   8   3       62.87       62.12      2.17 o
   9   8   3       44.85       37.30      1.63 o
  -4   9   3        0.42        0.02      0.28 o
  -3   9   3        0.69        0.02      0.22 o
  -2   9   3       10.89        8.66      0.45 o
  -1   9   3       22.37       21.09      0.57 o
   0   9   3      102.95      108.18      2.36 o
   1   9   3       93.38      104.02      1.95 o
   2   9   3       76.23       84.90      2.98 o
   3   9   3       23.02       30.02      0.91 o
   4   9   3       77.75       83.67      2.35 o
   5   9   3       21.50       17.48      0.71 o
   6   9   3        4.51        4.21      0.38 o
   7   9   3      121.51      127.30      3.01 o
   8   9   3       25.97       22.24      1.09 o
   9   9   3       43.71       41.78      1.63 o
  -4  10   3       40.15       45.22      4.20 o
  -3  10   3       51.26       58.28      1.80 o
  -2  10   3        4.97        2.74      0.41 o
  -1  10   3       35.33       34.41      1.02 o
   0  10   3       22.35       19.31      0.81 o
   1  10   3       12.45       16.78      1.97 o
   2  10   3       67.22       70.93      2.44 o
   3  10   3      338.50      367.16      8.13 o
   4  10   3      207.52      207.73      4.73 o
   5  10   3       75.46       80.41      2.17 o
   6  10   3       61.43       50.46      1.90 o
   7  10   3        3.96        2.31      0.41 o
   8  10   3       16.37        9.22      0.81 o
  -2  11   3       21.88       21.85      1.42 o
  -1  11   3       10.74        7.26      0.74 o
   0  11   3       53.21       56.19      2.51 o
   1  11   3       89.85       87.33      3.12 o
   2  11   3       74.76       72.28      2.58 o
   3  11   3      105.21      112.30      3.66 o
   4  11   3       89.52       93.85      3.12 o
   5  11   3       91.74      102.66      3.39 o
   6  11   3       12.06        9.09      0.81 o
   7  11   3       54.91       54.93      2.03 o
   8  11   3       94.42      107.95      3.53 o
  -1  12   3        6.39        3.79      0.48 o
   0  12   3       36.39       36.35      2.58 o
   1  12   3       12.35       10.04      0.81 o
   2  12   3       91.85       99.68      3.39 o
   3  12   3       42.49       38.93      1.63 o
   4  12   3       81.83       97.92      4.34 o
   5  12   3       29.24       21.57      1.22 o
   6  12   3       10.12        5.83      0.68 o
   7  12   3       35.55       28.35      1.36 o
   1  13   3       37.75       44.63      2.03 o
   2  13   3       38.70       39.20      2.03 o
   3  13   3       15.45       11.12      0.95 o
   4  13   3       19.92       13.84      1.09 o
   5  13   3        0.76        0.27      0.68 o
  -5 -11   4       21.98       20.21      2.03 o
  -4 -11   4        6.86        3.07      0.42 o
  -3 -11   4       13.97        9.77      0.81 o
  -1 -11   4       33.95       33.37      1.90 o
   0 -11   4       40.64       41.51      2.31 o
  -7 -10   4        0.12        2.17      0.54 o
  -6 -10   4       21.49       18.04      1.22 o
  -5 -10   4       22.70       24.01      1.36 o
  -4 -10   4       26.48       29.59      1.44 o
  -3 -10   4       21.65       23.99      0.98 o
  -2 -10   4       47.34       48.42      1.42 o
  -1 -10   4       21.27       15.19      1.09 o
   0 -10   4        6.96        2.03      0.54 o
   1 -10   4        2.05        0.54      1.09 o
   2 -10   4        2.33        1.09      0.54 o
  -8  -9   4        9.36        4.75      0.68 o
  -7  -9   4       11.44        6.51      1.49 o
  -6  -9   4       35.47       34.99      1.49 o
  -5  -9   4       64.53       58.46      3.12 o
  -4  -9   4       49.38       57.44      1.66 o
  -3  -9   4       44.75       46.60      1.23 o
  -2  -9   4      127.27      139.08      3.30 o
  -1  -9   4       36.59       32.76      0.69 o
   0  -9   4       34.13       27.64      0.84 o
   1  -9   4        0.43        1.22      0.54 o
   2  -9   4       22.63       20.48      1.49 o
   3  -9   4        9.02        5.97      0.81 o
  -8  -8   4       25.60       27.40      1.49 o
  -7  -8   4       38.09       34.99      1.63 o
  -6  -8   4       51.09       53.17      2.03 o
  -5  -8   4       60.72       63.07      2.44 o
  -4  -8   4      117.51      123.01      2.45 o
  -3  -8   4      271.37      284.03      4.53 o
  -2  -8   4       46.75       49.36      0.97 o
  -1  -8   4      117.63      121.41      1.99 o
   0  -8   4        7.79        8.14      0.49 o
   1  -8   4        7.51       10.25      0.69 o
   2  -8   4       70.71       73.80      3.73 o
   3  -8   4       46.40       51.11      1.19 o
   4  -8   4       40.62       42.34      1.43 o
  -9  -7   4       24.69       26.04      1.49 o
  -8  -7   4       52.53       60.63      2.31 o
  -7  -7   4       85.15       85.71      2.98 o
  -6  -7   4      114.72      122.06      3.93 o
  -5  -7   4      166.92      178.69      3.37 o
  -4  -7   4      138.15      143.58      2.10 o
  -3  -7   4       13.29       20.17      0.66 o
  -2  -7   4       12.42       16.36      0.47 o
  -1  -7   4       94.12      106.65      1.54 o
   0  -7   4        0.44        1.26      0.20 o
   1  -7   4      293.78      307.41      4.25 o
   2  -7   4       97.73       99.94      1.85 o
   3  -7   4       37.59       33.00      0.93 o
   4  -7   4        8.27        4.88      0.43 o
   5  -7   4        0.47       -0.20      0.52 o
  -9  -6   4       39.39       45.98      1.90 o
  -8  -6   4       30.20       24.14      1.36 o
  -7  -6   4      126.80      141.86      5.09 o
  -6  -6   4        0.43        0.68      0.23 o
  -5  -6   4       28.67       32.13      1.95 o
  -4  -6   4      253.88      271.09      4.89 o
  -3  -6   4       41.26       44.28      0.72 o
  -2  -6   4        0.33        0.48      0.13 o
  -1  -6   4        6.16       11.54      0.36 o
   0  -6   4       43.97       47.41      0.66 o
   1  -6   4       12.79       13.90      0.43 o
   2  -6   4       28.27       27.34      0.79 o
   3  -6   4      156.97      161.47      2.85 o
   4  -6   4       15.54       12.85      0.72 o
   5  -6   4        7.40        5.23      0.54 o
   6  -6   4        8.28        5.71      0.77 o
  -9  -5   4       15.05        8.95      0.81 o
  -8  -5   4       65.56       61.17      2.31 o
  -7  -5   4        4.02        4.27      0.75 o
  -6  -5   4        0.40        1.21      0.41 o
  -5  -5   4      141.89      156.37      2.30 o
  -4  -5   4      162.77      180.87      2.98 o
  -3  -5   4       20.17       22.80      0.42 o
  -2  -5   4       21.95       28.75      0.40 o
  -1  -5   4        2.07        5.96      0.18 o
   0  -5   4        0.46        3.70      0.15 o
   1  -5   4       26.61       34.31      0.55 o
   2  -5   4       18.91       20.79      0.36 o
   3  -5   4       30.00       37.77      0.64 o
   4  -5   4      133.30      136.15      3.36 o
   5  -5   4       27.63       23.44      0.87 o
   6  -5   4        9.58        5.43      0.71 o
  -9  -4   4        0.20        1.76      0.54 o
  -8  -4   4       20.77       17.36      1.09 o
  -7  -4   4       26.66       28.79      1.09 o
  -6  -4   4      295.73      309.32      4.26 o
  -5  -4   4      137.51      139.47      2.35 o
  -4  -4   4      418.22      426.58      5.27 o
  -3  -4   4       43.96       51.45      0.61 o
  -2  -4   4       60.86       33.05      0.37 o
  -1  -4   4        2.64        1.24      0.13 o
   0  -4   4      387.04      417.86      4.10 o
   1  -4   4      288.23      267.40      2.74 o
   2  -4   4      116.72      119.62      1.58 o
   3  -4   4      341.20      337.68      4.51 o
   4  -4   4       46.63       53.12      1.27 o
   5  -4   4        9.98       13.14      0.66 o
   6  -4   4       25.96       25.43      1.30 o
   7  -4   4       48.97       58.32      2.30 o
  -9  -3   4        5.05        2.58      0.54 o
  -8  -3   4       20.50       19.24      0.74 o
  -7  -3   4       37.78       42.09      1.11 o
  -6  -3   4       40.80       34.68      0.70 o
  -5  -3   4      219.93      225.79      2.74 o
  -4  -3   4      188.85      195.04      2.13 o
  -3  -3   4      457.19      442.66      4.58 o
  -2  -3   4      760.56      833.64      7.14 o
  -1  -3   4        4.90        0.71      0.06 o
   0  -3   4      293.86      334.69      3.26 o
   1  -3   4       94.87      109.98      1.12 o
   2  -3   4      106.18      121.60      1.38 o
   3  -3   4      173.55      171.50      2.17 o
   4  -3   4      338.45      340.80      4.52 o
   5  -3   4      196.97      188.31      3.92 o
   6  -3   4       72.77       77.47      1.82 o
   7  -3   4       40.38       42.31      1.87 o
  -9  -2   4       11.58        7.87      0.88 o
  -8  -2   4        0.25        0.24      0.25 o
  -7  -2   4       67.13       68.06      1.16 o
  -6  -2   4       39.01       38.23      0.78 o
  -5  -2   4       91.84       93.55      1.29 o
  -4  -2   4      197.50      204.12      2.11 o
  -3  -2   4      808.50      811.13      8.43 o
  -2  -2   4       82.51       86.92      0.85 o
  -1  -2   4      240.43      289.04      2.65 o
   0  -2   4      373.93      357.03      3.32 o
   1  -2   4      444.54      484.97      5.13 o
   2  -2   4      389.13      400.43      4.69 o
   3  -2   4       33.80       36.65      0.50 o
   4  -2   4      581.92      581.21      6.98 o
   5  -2   4       92.32       95.95      1.39 o
   6  -2   4      135.89      139.24      3.06 o
   7  -2   4        3.02        0.86      0.38 o
   8  -2   4       40.69       48.41      2.06 o
  -9  -1   4       10.14        8.41      0.59 o
  -8  -1   4        4.43        3.79      0.33 o
  -7  -1   4       46.97       44.53      0.87 o
  -6  -1   4       75.18       83.21      1.37 o
  -5  -1   4       14.33        8.43      0.25 o
  -4  -1   4       13.28       19.90      0.32 o
  -3  -1   4      305.46      322.49      3.62 o
  -2  -1   4        3.76       10.36      0.17 o
  -1  -1   4       72.57      116.65      1.24 o
   0  -1   4      775.95      780.37      6.86 o
   1  -1   4      241.72      269.01      3.00 o
   2  -1   4       18.31       13.05      0.23 o
   3  -1   4      408.00      409.46      4.47 o
   4  -1   4       51.98       51.34      0.67 o
   5  -1   4      128.05      146.77      1.86 o
   6  -1   4       16.91       17.84      0.58 o
   7  -1   4       22.81       31.37      1.05 o
   8  -1   4       36.82       31.45      1.58 o
  -9   0   4        7.60        6.49      0.49 o
  -8   0   4       12.79       10.17      0.42 o
  -7   0   4       28.18       27.25      0.70 o
  -6   0   4      205.43      210.71      3.24 o
  -5   0   4      289.68      296.36      3.64 o
  -4   0   4        0.83        2.29      0.11 o
  -3   0   4       41.79       50.80      0.59 o
  -2   0   4      193.45      226.13      1.99 o
  -1   0   4       22.92        9.94      0.22 o
   0   0   4      564.09      574.38      5.76 o
   1   0   4     2337.41     2047.79     19.72 o
   2   0   4     1555.55     1439.34     16.66 o
   3   0   4      869.78      909.28      9.88 o
   4   0   4        3.15        9.54      0.27 o
   5   0   4       88.05       93.97      1.28 o
   6   0   4      350.94      342.85      4.81 o
   7   0   4       14.07       17.27      0.63 o
   8   0   4       65.68       63.06      2.39 o
   9   0   4       57.94       72.74      2.78 o
  -9   1   4       14.35       12.47      0.80 o
  -8   1   4       24.41       23.88      0.78 o
  -7   1   4      112.51      108.33      1.86 o
  -6   1   4      234.86      224.99      3.44 o
  -5   1   4       65.33       76.96      1.18 o
  -4   1   4       15.12       26.01      0.31 o
  -3   1   4      363.67      389.53      3.16 o
  -2   1   4       39.78       47.24      0.46 o
  -1   1   4      634.47      651.71      5.81 o
   0   1   4       88.22      111.67      1.18 o
   1   1   4     1027.24     1009.01     16.84 o
   2   1   4     2793.09     2464.80     37.26 o
   3   1   4      303.43      314.47      3.40 o
   4   1   4      116.92      147.60      1.60 o
   5   1   4        8.46        3.33      0.15 o
   6   1   4        3.89        2.18      0.17 o
   7   1   4       52.79       52.50      1.30 o
   8   1   4       10.58        9.57      0.94 o
   9   1   4       77.73       88.25      3.16 o
  -8   2   4       52.24       51.07      1.46 o
  -7   2   4       50.24       49.79      1.18 o
  -6   2   4      147.16      144.13      2.70 o
  -5   2   4       56.61       64.65      1.08 o
  -4   2   4      356.22      340.65      3.72 o
  -3   2   4      165.47      174.01      1.72 o
  -2   2   4     1775.47     1609.52     17.24 o
  -1   2   4     1677.24     1446.24     12.26 o
   0   2   4       84.66       36.28      0.48 o
   1   2   4     1509.73     1347.23     15.15 o
   2   2   4     2228.59     2045.18     34.01 o
   3   2   4       22.93       11.80      0.26 o
   4   2   4      348.65      381.61      4.46 o
   5   2   4      336.49      344.52      4.18 o
   6   2   4      255.26      261.26      4.17 o
   7   2   4       80.59       83.37      1.47 o
   8   2   4       60.57       67.35      2.39 o
   9   2   4        5.34        1.90      0.58 o
  -8   3   4        0.39        2.90      0.42 o
  -7   3   4        4.81        2.54      0.32 o
  -6   3   4       93.39       98.62      1.87 o
  -5   3   4      233.65      226.77      3.41 o
  -4   3   4      836.48      832.76     10.57 o
  -3   3   4      162.41      156.58      1.70 o
  -2   3   4       21.30       31.04      0.33 o
  -1   3   4      888.70      703.86      6.20 o
   0   3   4       15.94       28.61      0.37 o
   1   3   4       25.92       51.32      0.67 o
   2   3   4      922.19      953.18     13.84 o
   3   3   4      757.28      761.93     10.81 o
   4   3   4       20.46       32.57      0.52 o
   5   3   4       10.71       21.94      0.43 o
   6   3   4      126.17      127.27      1.55 o
   7   3   4        3.08        3.83      0.26 o
   8   3   4        3.27        1.92      0.48 o
   9   3   4       84.73      108.63      3.64 o
  -8   4   4        5.80        4.33      0.50 o
  -7   4   4       10.86        7.85      0.51 o
  -6   4   4       12.67       13.64      0.49 o
  -5   4   4      446.22      454.03      6.70 o
  -4   4   4      126.43      126.42      1.98 o
  -3   4   4        1.52        5.23      0.15 o
  -2   4   4      167.57      177.19      1.62 o
  -1   4   4        1.63        3.46      0.13 o
   0   4   4        3.27        2.85      0.13 o
   1   4   4      361.55      358.63      4.13 o
   2   4   4        1.29        9.72      0.29 o
   3   4   4       28.71       52.60      0.88 o
   4   4   4      213.85      202.43      3.40 o
   5   4   4       63.70       82.40      1.22 o
   6   4   4      201.94      200.13      3.00 o
   7   4   4       28.77       29.20      0.62 o
   8   4   4        9.82        8.99      0.56 o
   9   4   4       40.25       41.87      2.17 o
  -7   5   4       17.31       17.25      0.82 o
  -6   5   4       23.42       20.87      0.71 o
  -5   5   4      191.59      197.01      3.09 o
  -4   5   4        1.62        2.98      0.23 o
  -3   5   4        6.28        7.55      0.26 o
  -2   5   4        5.48        7.98      0.24 o
  -1   5   4      259.14      259.82      2.68 o
   0   5   4       57.06       71.10      0.89 o
   1   5   4       56.05       75.04      0.94 o
   2   5   4       45.09       64.19      1.39 o
   3   5   4      150.44      167.83      2.93 o
   4   5   4        1.05        1.84      0.10 o
   5   5   4       42.01       41.31      0.70 o
   6   5   4       61.53       82.01      1.52 o
   7   5   4       49.95       46.71      0.86 o
   8   5   4       83.95       83.10      1.94 o
   9   5   4       12.73        8.00      1.49 o
  -7   6   4       32.23       39.90      1.30 o
  -6   6   4       63.33       63.61      1.35 o
  -5   6   4       71.57       70.36      1.23 o
  -4   6   4        2.46        2.26      0.19 o
  -3   6   4       17.84       24.05      0.49 o
  -2   6   4       20.21       26.04      0.58 o
  -1   6   4      531.36      557.61      5.58 o
   0   6   4     1019.36     1005.70     10.75 o
   1   6   4      101.45      114.66      1.34 o
   2   6   4      609.28      615.28      6.76 o
   3   6   4      396.73      421.41      5.13 o
   4   6   4       11.23       21.37      0.53 o
   5   6   4       75.76       85.43      1.65 o
   6   6   4      216.94      188.81      6.08 o
   7   6   4      201.19      197.29      3.37 o
   8   6   4       95.17      103.95      2.53 o
   9   6   4      101.30      119.08      4.34 o
  -6   7   4       34.44       33.61      1.24 o
  -5   7   4        4.91        4.12      0.34 o
  -4   7   4       23.01       20.81      0.54 o
  -3   7   4       16.26       16.62      0.47 o
  -2   7   4       19.74       21.99      0.49 o
  -1   7   4      145.77      141.91      1.65 o
   0   7   4       68.04       74.60      0.82 o
   1   7   4      285.53      303.38      3.12 o
   2   7   4      314.45      302.07      4.09 o
   3   7   4      336.68      355.79      5.63 o
   4   7   4      162.13      135.27     13.56 o
   5   7   4       31.59       34.51      0.81 o
   6   7   4       53.89       59.85      1.27 o
   7   7   4       38.67       39.71      1.22 o
   8   7   4       59.48       57.53      1.53 o
   9   7   4      114.12      136.17      7.39 o
  -5   8   4        1.23        0.26      0.32 o
  -4   8   4       61.63       68.12      1.34 o
  -3   8   4       15.08       15.43      0.64 o
  -2   8   4        3.15        3.06      0.24 o
  -1   8   4       23.03       23.89      0.60 o
   0   8   4      173.06      170.55      2.29 o
   1   8   4      130.15      146.00      1.79 o
   2   8   4       98.86      111.15      1.64 o
   3   8   4      754.29      759.11     14.62 o
   4   8   4       94.11      105.94      2.31 o
   5   8   4       35.55       31.75      0.91 o
   6   8   4       23.96       23.68      0.62 o
   7   8   4       64.57       65.61      1.70 o
   8   8   4       36.04       31.21      1.04 o
   9   8   4       65.51       75.66      3.59 o
  -4   9   4        1.37        0.52      0.29 o
  -3   9   4        1.00        2.43      0.36 o
  -2   9   4        8.81        8.58      0.48 o
  -1   9   4       29.67       28.34      1.11 o
   0   9   4      126.47      134.97      2.16 o
   1   9   4       47.02       42.88      0.96 o
   2   9   4      142.15      148.42      2.98 o
   3   9   4        8.81        8.21      0.55 o
   4   9   4       24.73       28.40      0.85 o
   5   9   4       51.97       57.61      1.53 o
   6   9   4        0.66        0.79      0.23 o
   7   9   4      103.02      102.26      4.14 o
   8   9   4      106.15      115.69      2.82 o
   9   9   4        0.21        6.65      0.68 o
  -3  10   4       78.39       95.77      2.07 o
  -2  10   4        9.78        8.15      0.64 o
  -1  10   4       20.35       20.98      1.04 o
   0  10   4       51.41       54.11      1.38 o
   1  10   4       29.58       27.26      0.81 o
   2  10   4      140.39      144.97      3.34 o
   3  10   4      220.03      226.77      5.11 o
   4  10   4      260.34      269.88      6.02 o
   5  10   4        5.49        2.76      0.33 o
   6  10   4       65.45       68.75      2.16 o
   7  10   4       17.40       13.31      0.71 o
   8  10   4       24.38       21.30      1.09 o
  -2  11   4       15.37       15.89      1.19 o
  -1  11   4       23.11       23.24      1.76 o
   0  11   4       16.90       15.55      0.88 o
   1  11   4      160.85      176.87      9.16 o
   2  11   4       82.79       80.26      2.01 o
   3  11   4       37.45       34.71      1.10 o
   4  11   4       44.50       45.38      1.58 o
   5  11   4       38.32       35.97      1.10 o
   6  11   4        7.97        4.09      0.42 o
   7  11   4       48.15       47.88      1.90 o
  -1  12   4       28.08       26.68      1.70 o
   0  12   4       76.52       85.67      4.20 o
   1  12   4      125.43      157.46      5.02 o
   2  12   4       32.47       34.45      1.76 o
   3  12   4       22.80       19.13      1.22 o
   4  12   4       21.81       16.55      1.09 o
   5  12   4       23.23       20.48      2.58 o
   6  12   4       37.09       27.67      1.36 o
   2  13   4        4.19        2.31      0.68 o
   3  13   4        4.10        2.31      0.54 o
   4  13   4        1.65        0.95      0.54 o
   5  13   4        1.77        0.81      0.54 o
  -4 -11   5        3.35        0.63      0.42 o
  -6 -10   5       21.24       16.55      1.49 o
  -5 -10   5       18.56       18.18      1.22 o
  -4 -10   5       33.77       35.85      1.54 o
  -3 -10   5       20.57       18.35      0.88 o
  -2 -10   5       15.20       13.16      0.95 o
  -1 -10   5       22.06       22.24      1.49 o
   0 -10   5        0.13        0.41      0.54 o
   1 -10   5       10.65        8.41      1.09 o
  -7  -9   5       24.53       19.80      2.03 o
  -6  -9   5        6.12        2.98      0.54 o
  -5  -9   5       29.07       29.16      1.63 o
  -4  -9   5       33.08       33.71      1.17 o
  -3  -9   5        2.50        1.63      0.38 o
  -2  -9   5        2.89        1.84      0.27 o
  -1  -9   5        3.29        2.98      0.54 o
   0  -9   5        0.13        0.54      0.41 o
   1  -9   5       10.38        7.87      1.09 o
   2  -9   5       11.99        9.22      1.22 o
  -8  -8   5       37.81       38.25      1.76 o
  -7  -8   5       37.48       38.39      1.76 o
  -6  -8   5       17.29       14.92      1.09 o
  -5  -8   5       80.42       88.02      4.34 o
  -4  -8   5       82.44       82.98      2.23 o
  -3  -8   5       54.38       50.65      1.16 o
  -2  -8   5        8.42        6.47      0.46 o
  -1  -8   5       30.76       32.62      1.04 o
   0  -8   5       34.66       40.37      0.99 o
   1  -8   5       49.24       49.83      1.43 o
   2  -8   5       38.96       38.52      2.17 o
   3  -8   5       56.64       68.68      2.95 o
  -8  -7   5       48.65       39.61      1.76 o
  -7  -7   5       20.10       18.72      1.22 o
  -6  -7   5       43.91       48.56      1.90 o
  -5  -7   5       94.69       98.19      3.26 o
  -4  -7   5       88.85       95.65      1.85 o
  -3  -7   5       10.43       13.25      0.41 o
  -2  -7   5       12.78       14.24      0.41 o
  -1  -7   5       30.78       31.83      0.64 o
   0  -7   5       39.28       42.12      0.94 o
   1  -7   5      105.97      113.42      2.40 o
   2  -7   5       39.30       43.02      1.33 o
   3  -7   5       32.42       33.00      1.09 o
   4  -7   5        9.09        6.29      0.52 o
  -8  -6   5       15.67       13.56      1.09 o
  -7  -6   5       40.03       37.44      1.63 o
  -6  -6   5      105.85      112.51      3.87 o
  -5  -6   5       53.78       62.67      1.53 o
  -4  -6   5       41.31       47.51      0.95 o
  -3  -6   5       27.90       31.55      0.72 o
  -2  -6   5       10.21       14.42      0.33 o
  -1  -6   5        5.95        5.33      0.20 o
   0  -6   5      466.48      478.99      8.33 o
   1  -6   5       78.55       72.68      1.59 o
   2  -6   5       60.70       64.36      1.17 o
   3  -6   5       81.26       88.45      2.43 o
   4  -6   5       23.10       22.19      1.17 o
   5  -6   5       12.08        8.67      0.81 o
  -9  -5   5        0.91        0.00      0.54 o
  -8  -5   5       11.42       10.72      0.95 o
  -7  -5   5        0.33        0.20      0.61 o
  -6  -5   5        3.37        7.40      1.02 o
  -5  -5   5       39.27       45.74      0.87 o
  -4  -5   5       48.52       51.37      0.88 o
  -3  -5   5      136.87      152.68      2.41 o
  -2  -5   5       39.21       45.90      0.66 o
  -1  -5   5       27.30       34.07      0.52 o
   0  -5   5        9.36        5.49      0.20 o
   1  -5   5        4.40        2.29      0.13 o
   2  -5   5       12.90       13.56      0.37 o
   3  -5   5       16.90       16.61      0.42 o
   4  -5   5      175.89      198.29      4.11 o
   5  -5   5       45.44       45.11      1.21 o
   6  -5   5       13.66       10.07      0.95 o
  -9  -4   5        5.74        3.26      0.68 o
  -8  -4   5        0.87        0.14      0.54 o
  -7  -4   5       94.03      104.80      4.48 o
  -6  -4   5      138.95      148.55      4.14 o
  -5  -4   5       32.78       33.27      0.62 o
  -4  -4   5      123.54      133.99      1.81 o
  -3  -4   5      109.11      121.21      1.59 o
  -2  -4   5        1.22        1.81      0.09 o
  -1  -4   5       70.63       92.25      1.04 o
   0  -4   5      591.71      556.73      6.19 o
   1  -4   5      410.47      423.69      4.81 o
   2  -4   5       37.52       40.90      0.69 o
   3  -4   5      162.47      166.60      2.43 o
   4  -4   5       55.58       56.32      1.37 o
   5  -4   5        6.07        7.70      0.49 o
   6  -4   5       23.15       25.45      1.43 o
   7  -4   5        2.89        2.23      0.71 o
  -9  -3   5       14.88       13.70      1.22 o
  -8  -3   5       30.78       30.48      0.99 o
  -7  -3   5      138.23      139.38      3.59 o
  -6  -3   5       85.17       87.61      1.61 o
  -5  -3   5       50.46       48.63      0.73 o
  -4  -3   5       31.96       37.69      0.54 o
  -3  -3   5       68.86       72.02      0.93 o
  -2  -3   5      127.64      138.69      1.44 o
  -1  -3   5      188.23      190.45      1.78 o
   0  -3   5      830.19      882.18      8.83 o
   1  -3   5      313.70      311.96      4.19 o
   2  -3   5      276.46      258.91      3.23 o
   3  -3   5      125.92      136.58      1.77 o
   4  -3   5       18.46       19.06      0.50 o
   5  -3   5       28.51       31.84      0.92 o
   6  -3   5        9.64       16.32      0.66 o
   7  -3   5        6.34        7.10      0.81 o
  -9  -2   5       30.83       31.12      1.30 o
  -8  -2   5       55.35       58.48      1.21 o
  -7  -2   5       61.48       63.74      1.73 o
  -6  -2   5      184.17      192.94      2.95 o
  -5  -2   5       41.27       47.06      0.68 o
  -4  -2   5        0.63        4.35      0.15 o
  -3  -2   5      790.31      758.00      7.36 o
  -2  -2   5      266.76      282.92      2.72 o
  -1  -2   5      881.05      824.20      8.30 o
   0  -2   5      648.50      675.45      6.15 o
   1  -2   5      910.97      872.17      9.23 o
   2  -2   5      644.63      691.32      7.24 o
   3  -2   5      177.10      167.68      2.15 o
   4  -2   5       47.10       48.79      0.72 o
   5  -2   5       41.64       37.20      0.82 o
   6  -2   5        0.87        2.14      0.48 o
   7  -2   5       63.44       68.47      2.58 o
   8  -2   5       49.14       62.06      2.49 o
  -9  -1   5       13.62       10.99      1.41 o
  -8  -1   5       22.89       19.14      0.72 o
  -7  -1   5       75.13       70.49      1.50 o
  -6  -1   5       79.27       84.77      1.80 o
  -5  -1   5        0.26        1.45      0.14 o
  -4  -1   5       21.52       28.91      0.38 o
  -3  -1   5       89.58       98.17      1.17 o
  -2  -1   5      203.45      191.44      1.89 o
  -1  -1   5      105.53      120.70      1.34 o
   0  -1   5        0.66        2.49      0.14 o
   1  -1   5      907.00      906.86      9.26 o
   2  -1   5      171.91      164.42      1.99 o
   3  -1   5       13.46       17.94      0.27 o
   4  -1   5        0.31        4.11      0.39 o
   5  -1   5        0.94        1.33      0.14 o
   6  -1   5        0.38        0.73      0.33 o
   7  -1   5       43.68       37.25      1.33 o
   8  -1   5        8.74        5.77      0.77 o
  -9   0   5        9.90        7.00      0.69 o
  -8   0   5       10.71        6.59      0.45 o
  -7   0   5       46.33       47.58      1.17 o
  -6   0   5       96.38      103.15      1.76 o
  -5   0   5      102.22      114.62      1.98 o
  -4   0   5      411.17      397.26      4.51 o
  -3   0   5       18.85       28.42      0.36 o
  -2   0   5      154.06      168.61      1.63 o
  -1   0   5        0.78        5.33      0.11 o
   0   0   5        5.80        2.43      0.10 o
   1   0   5      446.75      463.15      4.75 o
   2   0   5     1246.68     1199.31     13.95 o
   3   0   5       94.91       59.58      0.83 o
   4   0   5       69.32       71.80      0.95 o
   5   0   5       66.06       82.28      1.14 o
   6   0   5       28.28       28.57      0.58 o
   7   0   5       13.07       11.55      0.56 o
   8   0   5       13.41       13.21      1.39 o
  -8   1   5        2.56        0.14      0.43 o
  -7   1   5       19.75       15.75      0.66 o
  -6   1   5      262.32      270.47      4.20 o
  -5   1   5      302.59      299.18      4.28 o
  -4   1   5      391.78      358.35      5.68 o
  -3   1   5       24.15       38.31      0.38 o
  -2   1   5       20.26        6.53      0.13 o
  -1   1   5      691.60      511.20      5.55 o
   0   1   5      263.82      283.57      3.02 o
   1   1   5      566.29      584.57      6.33 o
   2   1   5      166.82      195.47      2.26 o
   3   1   5      111.53      125.02      1.50 o
   4   1   5       49.94       58.09      0.87 o
   5   1   5       19.80       12.18      0.29 o
   6   1   5      127.51      127.38      1.82 o
   7   1   5        2.66        2.78      0.47 o
   8   1   5       22.53       18.88      1.24 o
   9   1   5       51.28       66.91      2.58 o
  -8   2   5       36.18       38.79      1.37 o
  -7   2   5       62.41       65.00      1.59 o
  -6   2   5       36.78       37.46      1.01 o
  -5   2   5      522.39      501.98      7.46 o
  -4   2   5       44.65       52.84      0.76 o
  -3   2   5        0.94        5.55      0.15 o
  -2   2   5     1772.30     1574.41     13.99 o
  -1   2   5      814.65      750.31      7.13 o
   0   2   5      243.27      291.04      3.33 o
   1   2   5      329.25      341.44      4.68 o
   2   2   5        0.39        4.92      0.27 o
   3   2   5      208.48      237.09      3.07 o
   4   2   5      146.98      152.25      2.04 o
   5   2   5      820.80      781.85     10.98 o
   6   2   5      405.12      414.69      5.69 o
   7   2   5       58.08       63.49      1.36 o
   8   2   5       57.58       62.85      2.70 o
   9   2   5       11.94        9.33      1.13 o
  -8   3   5        8.21        6.10      0.52 o
  -7   3   5       34.22       38.77      1.26 o
  -6   3   5       50.92       45.03      1.02 o
  -5   3   5      274.87      276.29      4.13 o
  -4   3   5       51.70       34.78      0.62 o
  -3   3   5      119.72      129.89      1.55 o
  -2   3   5        5.77        9.39      0.18 o
  -1   3   5      474.26      491.20      4.95 o
   0   3   5      383.36      398.15      4.59 o
   1   3   5       81.61       97.63      2.10 o
   2   3   5      308.84      327.21      4.06 o
   3   3   5      123.12      149.36      3.42 o
   4   3   5       22.27       36.41      0.63 o
   5   3   5       19.54       20.66      0.43 o
   6   3   5      113.88      109.67      2.05 o
   7   3   5      176.86      173.43      3.38 o
   8   3   5       54.28       56.83      3.26 o
   9   3   5       59.75       62.67      3.66 o
  -7   4   5       11.82       11.33      0.70 o
  -6   4   5       71.95       67.05      1.43 o
  -5   4   5        8.48        8.25      0.35 o
  -4   4   5        0.27        0.71      0.14 o
  -3   4   5        1.18        3.49      0.14 o
  -2   4   5        0.47        1.40      0.08 o
  -1   4   5     1053.18     1042.05      9.75 o
   0   4   5       80.09       92.09      0.97 o
   1   4   5      377.61      362.66      6.01 o
   2   4   5     1014.09     1012.09     15.25 o
   3   4   5      110.88      122.07      1.48 o
   4   4   5       15.36        5.37      0.19 o
   5   4   5       24.97       34.94      0.57 o
   6   4   5      104.27       97.06      1.62 o
   7   4   5       43.26       44.29      1.23 o
   8   4   5      123.27      147.99      3.12 o
   9   4   5      102.59      125.59      6.10 o
  -7   5   5        5.14        3.08      0.43 o
  -6   5   5       20.65       21.66      0.79 o
  -5   5   5       38.13       45.47      0.81 o
  -4   5   5        7.22        9.57      0.37 o
  -3   5   5        4.56        2.43      0.17 o
  -2   5   5      100.19      121.87      1.45 o
  -1   5   5      129.92      136.91      1.54 o
   0   5   5      547.00      528.46      5.29 o
   1   5   5      109.79      120.95      1.29 o
   2   5   5        2.41        0.84      0.10 o
   3   5   5      246.72      255.44      4.99 o
   4   5   5       51.21       37.72      0.67 o
   5   5   5       31.29       36.31      0.71 o
   6   5   5       80.95       85.69      1.76 o
   7   5   5       69.76       63.59      2.58 o
   8   5   5       26.05       22.32      0.98 o
   9   5   5       49.01       51.68      2.98 o
  -6   6   5        4.10        2.18      0.43 o
  -5   6   5       16.87       17.90      0.54 o
  -4   6   5       64.81       62.35      1.16 o
  -3   6   5       13.25       16.80      0.43 o
  -2   6   5       56.87       65.62      1.28 o
  -1   6   5      202.32      201.57      2.06 o
   0   6   5      591.93      583.59      6.24 o
   1   6   5      188.11      214.09      2.36 o
   2   6   5      405.01      399.56      4.06 o
   3   6   5      247.27      252.08      3.39 o
   4   6   5      230.29      231.96      4.82 o
   5   6   5       54.44       54.15      0.92 o
   6   6   5       43.48       52.34      1.18 o
   7   6   5      226.55      229.52      3.85 o
   8   6   5       41.48       47.20      1.60 o
   9   6   5       36.67       42.18      1.90 o
  -6   7   5        7.59        4.74      0.52 o
  -5   7   5       39.72       41.06      1.07 o
  -4   7   5       51.14       50.55      0.96 o
  -3   7   5       33.79       34.68      0.69 o
  -2   7   5       22.84       23.42      0.65 o
  -1   7   5      244.84      261.10      3.17 o
   0   7   5      135.94      130.37      1.51 o
   1   7   5      106.52      111.83      1.45 o
   2   7   5      481.30      471.56      5.67 o
   3   7   5      129.83      135.29      1.81 o
   4   7   5      291.26      284.84      8.08 o
   5   7   5       87.11       81.68      2.77 o
   6   7   5       69.23       74.55      1.27 o
   7   7   5       52.35       56.87      1.56 o
   8   7   5      129.31      136.25      4.54 o
   9   7   5        0.23        6.10      0.81 o
  -5   8   5       21.60       18.80      0.68 o
  -4   8   5       88.73       98.44      1.86 o
  -3   8   5       72.57       78.19      1.44 o
  -2   8   5       17.63       15.38      0.62 o
  -1   8   5        4.09        3.99      0.32 o
   0   8   5      124.24      132.23      1.63 o
   1   8   5      134.94      127.60      1.60 o
   2   8   5      239.48      251.43      3.09 o
   3   8   5      489.38      506.57      6.89 o
   4   8   5      196.22      193.51      3.96 o
   5   8   5        2.69        5.86      0.63 o
   6   8   5       26.68       25.59      0.81 o
   7   8   5       60.08       63.42      1.83 o
   8   8   5       26.72       24.93      1.04 o
   9   8   5       11.59        8.55      0.81 o
  -4   9   5        4.56        2.47      0.36 o
  -3   9   5        2.67        1.70      0.34 o
  -2   9   5       13.94       13.08      0.74 o
  -1   9   5      109.09      110.06      2.54 o
   0   9   5       97.23       96.11      1.52 o
   1   9   5      186.99      194.18      2.55 o
   2   9   5       33.08       30.62      0.66 o
   3   9   5       38.95       37.59      0.72 o
   4   9   5        0.27        0.41      0.21 o
   5   9   5       24.73       22.24      0.75 o
   6   9   5       50.54       47.63      1.33 o
   7   9   5      118.40      118.78      4.61 o
   8   9   5       13.53        7.37      0.47 o
  -3  10   5       36.01       36.69      1.22 o
  -2  10   5       24.67       21.57      0.98 o
  -1  10   5       62.32       68.38      1.95 o
   0  10   5      101.18      113.07      2.55 o
   1  10   5      187.25      207.58      4.56 o
   2  10   5       26.64       30.82      0.82 o
   3  10   5       11.06        7.57      0.41 o
   4  10   5       31.32       26.65      0.91 o
   5  10   5        3.69        2.63      0.33 o
   6  10   5       83.17       77.90      1.95 o
   7  10   5       60.35       64.60      2.24 o
   8  10   5       15.09       10.05      0.65 o
  -2  11   5       42.38       45.78      1.63 o
  -1  11   5       20.22       18.26      0.91 o
   0  11   5       47.02       51.93      1.63 o
   1  11   5       39.97       45.30      1.76 o
   2  11   5       15.22       16.24      1.34 o
   3  11   5       43.77       39.54      1.20 o
   4  11   5       13.44       10.90      0.81 o
   5  11   5      102.40      104.78      2.64 o
   6  11   5        8.98        3.49      0.42 o
   7  11   5        3.86        0.68      0.33 o
  -1  12   5       17.27       13.57      0.94 o
   0  12   5       98.27      111.96      8.68 o
   1  12   5       14.08       12.34      0.95 o
   2  12   5       20.57       19.68      0.86 o
   3  12   5        8.52        7.20      0.48 o
   4  12   5       34.10       34.85      1.10 o
   5  12   5       41.97       38.07      1.24 o
   6  12   5       42.11       42.36      1.48 o
   2  13   5       23.22       23.06      3.12 o
   3  13   5        8.15        6.38      0.95 o
   4  13   5       20.79       20.62      1.22 o
  -5 -10   6       12.01        8.55      0.81 o
  -4 -10   6       10.38        8.04      0.62 o
  -3 -10   6        0.16        2.58      0.68 o
  -2 -10   6        7.81        5.97      0.81 o
  -1 -10   6       26.47       31.06      1.76 o
  -6  -9   6        6.45        3.66      0.68 o
  -5  -9   6       18.25       18.58      1.36 o
  -4  -9   6        7.97        7.01      0.52 o
  -3  -9   6        0.18        0.75      0.38 o
  -2  -9   6        6.16        4.13      0.53 o
  -1  -9   6        1.11        0.14      0.68 o
   1  -9   6        3.66        1.63      0.54 o
  -7  -8   6        9.51        8.27      0.81 o
  -6  -8   6       28.79       29.30      1.49 o
  -5  -8   6       31.30       34.86      2.71 o
  -4  -8   6       13.10       11.15      0.71 o
  -3  -8   6       31.73       29.04      1.21 o
  -2  -8   6       14.56       10.52      0.75 o
  -1  -8   6       31.50       26.86      1.49 o
   0  -8   6       67.86       68.89      3.26 o
   1  -8   6       16.37       16.41      1.22 o
   2  -8   6       19.34       21.30      1.49 o
   3  -8   6       17.79       19.13      1.76 o
  -8  -7   6       19.00       19.80      1.36 o
  -7  -7   6       25.09       24.55      1.36 o
  -6  -7   6       26.94       22.79      1.22 o
  -5  -7   6       31.72       31.06      1.36 o
  -4  -7   6       73.05       78.77      2.11 o
  -3  -7   6       29.60       30.64      0.91 o
  -2  -7   6       28.38       23.29      0.59 o
  -1  -7   6       75.38       78.16      1.79 o
   0  -7   6       32.64       29.58      0.76 o
   1  -7   6       32.79       33.60      1.29 o
   2  -7   6       36.68       40.10      1.48 o
   3  -7   6       52.97       60.25      1.71 o
   4  -7   6       31.15       32.82      1.31 o
  -8  -6   6       15.24       13.56      1.22 o
  -7  -6   6       99.90      110.94      3.66 o
  -6  -6   6       65.85       71.60      2.44 o
  -5  -6   6       23.58       24.01      1.09 o
  -4  -6   6        5.60        5.98      0.32 o
  -3  -6   6       40.45       41.42      0.85 o
  -2  -6   6       53.24       54.68      0.91 o
  -1  -6   6       85.64       85.96      2.15 o
   0  -6   6      479.41      507.95      7.60 o
   1  -6   6      143.81      147.57      2.11 o
   2  -6   6       21.57       16.51      0.48 o
   3  -6   6       27.90       24.99      0.96 o
   4  -6   6        9.38        7.35      0.61 o
   5  -6   6        3.87        2.03      0.67 o
  -8  -5   6       23.70       23.60      1.36 o
  -7  -5   6       26.48       24.01      1.22 o
  -6  -5   6        0.17        0.61      0.34 o
  -5  -5   6        1.48        1.05      0.23 o
  -4  -5   6       30.05       32.45      0.68 o
  -3  -5   6      127.35      130.43      2.01 o
  -2  -5   6       44.00       47.84      0.82 o
  -1  -5   6      227.30      231.80      3.03 o
   0  -5   6       28.50       33.08      0.65 o
   1  -5   6        7.58        6.58      0.43 o
   2  -5   6       62.14       60.16      0.95 o
   3  -5   6       20.00       15.54      0.47 o
   4  -5   6       13.43       12.86      0.69 o
   5  -5   6        7.98        6.20      0.78 o
  -8  -4   6       15.55       14.24      1.09 o
  -7  -4   6       14.27       15.33      1.02 o
  -6  -4   6       64.15       74.49      2.64 o
  -5  -4   6        0.22        0.18      0.17 o
  -4  -4   6       18.75       15.42      0.47 o
  -3  -4   6      264.69      272.64      3.62 o
  -2  -4   6       92.68       96.08      1.15 o
  -1  -4   6       97.65      103.58      1.43 o
   0  -4   6       77.60       84.71      1.47 o
   1  -4   6      186.25      189.26      2.79 o
   2  -4   6        3.30        4.99      0.32 o
   3  -4   6       30.36       28.80      0.62 o
   4  -4   6        3.34        2.68      0.55 o
   5  -4   6        4.48        3.30      0.52 o
   6  -4   6        0.20        1.64      0.62 o
  -8  -3   6       40.51       37.44      1.63 o
  -7  -3   6      136.19      154.21      4.01 o
  -6  -3   6       78.46       79.77      1.86 o
  -5  -3   6       40.00       45.69      0.73 o
  -4  -3   6       94.38      101.56      1.22 o
  -3  -3   6       13.67       15.73      0.28 o
  -2  -3   6       74.03       72.41      0.81 o
  -1  -3   6      116.73      121.21      1.58 o
   0  -3   6      229.21      205.36      2.01 o
   1  -3   6      463.63      494.39      6.17 o
   2  -3   6      261.84      246.41      3.54 o
   3  -3   6       12.79        7.70      0.30 o
   4  -3   6        2.96        2.03      0.27 o
   5  -3   6        3.13        3.29      0.63 o
   6  -3   6        4.56        4.33      0.52 o
   7  -3   6       58.16       71.41      2.68 o
  -9  -2   6       23.40       20.21      1.36 o
  -8  -2   6       30.06       26.22      1.10 o
  -7  -2   6       50.59       49.60      1.44 o
  -6  -2   6      136.96      158.04      2.80 o
  -5  -2   6       83.43       87.95      1.45 o
  -4  -2   6      315.89      323.77      3.60 o
  -3  -2   6      189.28      197.22      2.26 o
  -2  -2   6      186.87      190.19      1.97 o
  -1  -2   6       23.18       32.78      0.42 o
   0  -2   6      105.04      104.48      1.09 o
   1  -2   6      376.18      376.93      4.51 o
   2  -2   6      191.70      207.10      2.70 o
   3  -2   6        1.20        0.62      0.18 o
   4  -2   6      217.05      197.90      2.70 o
   5  -2   6       33.67       35.64      1.02 o
   6  -2   6       98.53      104.05      2.59 o
   7  -2   6       10.14        7.66      1.22 o
  -8  -1   6        7.62        3.90      0.46 o
  -7  -1   6       37.80       36.02      0.97 o
  -6  -1   6      151.19      157.65      3.63 o
  -5  -1   6      165.66      161.58      2.53 o
  -4  -1   6      163.64      167.62      1.96 o
  -3  -1   6        0.85        2.70      0.15 o
  -2  -1   6      237.91      243.32      2.47 o
  -1  -1   6        6.85        6.42      0.19 o
   0  -1   6      230.37      269.81      2.80 o
   1  -1   6      273.58      256.56      2.62 o
   2  -1   6        0.43        2.35      0.13 o
   3  -1   6       78.15       83.16      1.26 o
   4  -1   6       68.11       77.14      1.22 o
   5  -1   6      104.19       95.02      1.46 o
   6  -1   6      122.04      129.44      3.08 o
   7  -1   6        8.67        6.98      0.60 o
   8  -1   6       24.56       24.43      1.76 o
  -8   0   6        8.60        6.85      0.54 o
  -7   0   6       43.48       48.93      1.09 o
  -6   0   6       11.16       10.31      0.45 o
  -5   0   6      336.04      328.94      4.98 o
  -4   0   6       83.31       61.56      0.95 o
  -3   0   6       15.55       22.41      0.35 o
  -2   0   6      247.20      265.97      2.75 o
  -1   0   6       50.16       69.25      1.02 o
   0   0   6       94.67      112.73      1.45 o
   1   0   6       19.00        9.36      0.25 o
   2   0   6        2.71        6.25      0.46 o
   3   0   6       37.81       42.75      0.67 o
   4   0   6       14.79       21.04      0.46 o
   5   0   6      266.10      255.11      3.85 o
   6   0   6       54.09       57.24      1.16 o
   7   0   6       10.91        8.06      0.62 o
   8   0   6       11.13        9.95      1.00 o
  -8   1   6       16.49       18.84      0.87 o
  -7   1   6       29.08       26.64      0.76 o
  -6   1   6       87.00       80.61      1.83 o
  -5   1   6      114.55      118.86      1.70 o
  -4   1   6      151.94      126.32      1.72 o
  -3   1   6      113.12      128.52      1.26 o
  -2   1   6        1.96        2.95      0.29 o
  -1   1   6      671.77      688.65      7.20 o
   0   1   6       43.81       61.19      0.83 o
   1   1   6      598.74      621.61      6.40 o
   2   1   6      120.77      144.27      1.71 o
   3   1   6        6.10       12.48      0.36 o
   4   1   6        5.19        7.49      0.42 o
   5   1   6        1.45        0.85      0.17 o
   6   1   6       89.40       84.55      1.61 o
   7   1   6      100.43      105.72      3.39 o
   8   1   6       64.46       73.77      6.10 o
  -8   2   6       90.47      111.83      2.71 o
  -7   2   6        9.76        7.61      0.43 o
  -6   2   6       44.50       40.62      1.13 o
  -5   2   6       63.53       61.10      1.39 o
  -4   2   6       46.82       59.20      0.93 o
  -3   2   6       12.20       15.16      0.30 o
  -2   2   6      512.04      524.41      5.35 o
  -1   2   6     1856.86     1782.63     18.67 o
   0   2   6      189.07      183.22      2.64 o
   1   2   6       84.83      101.40      1.51 o
   2   2   6      246.35      272.14      3.32 o
   3   2   6       62.13       74.48      1.16 o
   4   2   6       38.03       25.69      0.47 o
   5   2   6      353.84      363.95      5.24 o
   6   2   6      218.80      211.76      3.19 o
   7   2   6       51.43       52.11      1.15 o
   8   2   6       74.12       84.62      4.34 o
  -8   3   6       40.26       42.73      1.90 o
  -7   3   6        2.05        2.06      0.67 o
  -6   3   6        9.84        9.18      0.48 o
  -5   3   6        7.63        7.10      0.48 o
  -4   3   6       52.12       53.19      0.89 o
  -3   3   6      120.14      130.00      1.77 o
  -2   3   6      903.52      894.37      9.51 o
  -1   3   6      254.26      254.58      3.01 o
   0   3   6     1456.13     1297.78     14.47 o
   1   3   6       22.52       35.36      0.66 o
   2   3   6       90.62       99.69      1.17 o
   3   3   6      200.13      216.07      3.16 o
   4   3   6      159.22      156.45      2.27 o
   5   3   6      235.67      241.24      3.59 o
   6   3   6      195.75      203.97      3.10 o
   7   3   6      202.29      217.12      4.72 o
   8   3   6       10.18        6.38      0.95 o
   9   3   6       33.30       34.59      2.44 o
  -7   4   6       18.55       16.56      0.98 o
  -6   4   6        2.33        1.11      0.33 o
  -5   4   6       92.78      100.66      1.84 o
  -4   4   6       90.17       82.16      1.60 o
  -3   4   6        0.27        1.48      0.15 o
  -2   4   6       11.13        5.60      0.19 o
  -1   4   6      330.18      322.67      3.30 o
   0   4   6       57.64       69.34      0.85 o
   1   4   6      371.76      356.77      5.67 o
   2   4   6      822.04      778.04     13.78 o
   3   4   6      237.21      241.07      3.34 o
   4   4   6      104.91      104.61      2.23 o
   5   4   6        3.30        2.14      0.19 o
   6   4   6       22.46       28.66      0.64 o
   7   4   6       29.43       30.09      1.45 o
   8   4   6       72.24       81.79      2.64 o
   9   4   6       27.34       21.30      1.90 o
  -7   5   6       13.25       11.47      0.91 o
  -6   5   6        8.11        6.26      0.40 o
  -5   5   6       33.05       28.99      0.79 o
  -4   5   6       37.39       38.29      0.81 o
  -3   5   6        9.20        9.48      0.37 o
  -2   5   6       36.39       43.40      0.60 o
  -1   5   6      163.32      175.11      1.88 o
   0   5   6       84.44       92.26      1.03 o
   1   5   6       87.31      101.09      1.17 o
   2   5   6      148.94      140.72      2.01 o
   3   5   6      214.33      208.86      2.73 o
   4   5   6       87.82      102.24      1.60 o
   5   5   6       45.10       49.35      0.93 o
   6   5   6       16.42       20.53      0.70 o
   7   5   6       51.87       56.00      2.16 o
   8   5   6       20.87       18.52      0.98 o
   9   5   6       11.10       34.32      3.12 o
  -6   6   6        6.83        5.39      0.54 o
  -5   6   6       17.27       13.49      0.54 o
  -4   6   6       71.13       74.35      1.48 o
  -3   6   6       50.44       46.47      0.96 o
  -2   6   6       56.01       60.18      0.97 o
  -1   6   6       66.74       63.39      0.75 o
   0   6   6      309.45      323.19      3.44 o
   1   6   6        8.03       10.25      0.24 o
   2   6   6      260.72      261.04      3.21 o
   3   6   6       20.62       25.53      0.81 o
   4   6   6       52.80       52.57      1.35 o
   5   6   6       20.61       35.39      0.68 o
   6   6   6       72.30       66.07      1.90 o
   7   6   6      113.48      124.05      3.73 o
   8   6   6        0.48        0.84      0.47 o
   9   6   6        1.86        0.41      0.54 o
  -6   7   6        7.62        4.61      0.68 o
  -5   7   6       26.76       22.99      0.71 o
  -4   7   6       44.46       42.95      1.12 o
  -3   7   6       90.37       98.66      1.76 o
  -2   7   6       89.58       89.65      1.71 o
  -1   7   6      397.37      388.70      5.00 o
   0   7   6      194.11      194.98      2.15 o
   1   7   6      358.80      362.90      4.45 o
   2   7   6        2.00        0.97      0.13 o
   3   7   6       14.39       20.19      0.46 o
   4   7   6      135.96      143.06      3.60 o
   5   7   6       55.25       47.57      1.22 o
   6   7   6      370.81      369.59      7.02 o
   7   7   6       94.70       95.47      2.77 o
   8   7   6       15.28       10.95      0.88 o
   9   7   6       31.27       34.32      1.76 o
  -5   8   6       16.56       14.88      0.82 o
  -4   8   6       45.09       44.46      1.10 o
  -3   8   6       74.89       74.09      1.72 o
  -2   8   6       77.72       77.20      1.72 o
  -1   8   6       59.45       62.36      1.39 o
   0   8   6      107.94      107.55      1.70 o
   1   8   6      243.31      257.02      3.13 o
   2   8   6       91.69       91.23      1.42 o
   3   8   6      129.43      125.05      1.86 o
   4   8   6       72.50       74.72      1.39 o
   5   8   6       75.74       71.28      1.97 o
   6   8   6       21.11       20.51      1.75 o
   7   8   6       75.50       76.14      2.98 o
   8   8   6       45.62       45.30      2.03 o
  -4   9   6        9.71        6.30      0.49 o
  -3   9   6       11.60        9.29      0.56 o
  -2   9   6       66.17       65.52      1.74 o
  -1   9   6       49.31       52.10      1.20 o
   0   9   6      171.44      181.60      3.37 o
   1   9   6        0.54        0.82      0.19 o
   2   9   6       21.85       25.99      0.65 o
   3   9   6        7.69        8.78      0.44 o
   4   9   6        5.81        5.52      0.28 o
   5   9   6      140.03      140.33      3.71 o
   6   9   6       27.97       20.04      0.75 o
   7   9   6       27.69       24.08      0.91 o
   8   9   6       84.67       96.90      2.37 o
  -3  10   6       24.07       22.06      0.95 o
  -2  10   6       47.98       47.37      1.30 o
  -1  10   6       20.44       19.39      0.73 o
   0  10   6       73.61       79.00      2.02 o
   1  10   6        0.20        0.36      0.19 o
   2  10   6        4.64        6.42      0.28 o
   3  10   6        6.20        7.40      0.40 o
   4  10   6       57.55       57.16      1.53 o
   5  10   6       16.40       12.67      0.71 o
   6  10   6       69.35       72.19      1.85 o
   7  10   6       53.51       48.98      1.97 o
  -2  11   6       11.09       10.14      0.63 o
  -1  11   6       13.35        9.34      0.71 o
   0  11   6        0.80        0.16      0.36 o
   1  11   6        9.40       10.17      0.95 o
   2  11   6      107.91      122.55      4.27 o
   3  11   6       87.69       88.80      2.25 o
   4  11   6       48.17       45.37      2.03 o
   5  11   6       84.09       89.37      2.24 o
   6  11   6       14.60        9.89      0.65 o
   7  11   6        7.65        3.64      0.42 o
   0  12   6        8.99        7.24      0.65 o
   1  12   6       46.68       48.29      2.03 o
   2  12   6       39.43       41.73      1.76 o
   3  12   6       14.62       10.95      0.71 o
   4  12   6       61.05       67.96      1.81 o
   5  12   6       40.34       41.31      1.24 o
   6  12   6       28.53       24.51      0.94 o
  -5  -9   7        7.21        5.26      0.52 o
  -4  -9   7        7.91        6.38      1.76 o
  -3  -9   7       13.18       10.31      4.75 o
  -2  -9   7       20.39       15.56      1.05 o
  -1  -9   7       16.37       10.85      1.09 o
   0  -9   7       25.26       22.52      1.49 o
  -6  -8   7        4.47        2.17      0.54 o
  -5  -8   7        6.90        4.07      1.36 o
  -4  -8   7        6.39        4.75      0.42 o
  -3  -8   7       35.20       34.59      3.12 o
  -2  -8   7       14.32       10.85      0.91 o
  -1  -8   7       34.91       31.33      1.76 o
   0  -8   7       22.41       19.49      0.91 o
   1  -8   7        4.55        2.44      0.68 o
   2  -8   7        4.02        0.95      0.68 o
  -7  -7   7       21.78       21.30      1.36 o
  -6  -7   7       10.44        8.95      0.81 o
  -5  -7   7       11.32        7.46      0.68 o
  -4  -7   7       82.86       85.65      2.33 o
  -3  -7   7       95.77      103.49      2.64 o
  -2  -7   7       49.23       47.45      1.82 o
  -1  -7   7       94.88       99.97      3.30 o
   0  -7   7       24.63       25.43      1.42 o
   1  -7   7       27.03       24.69      1.63 o
   2  -7   7       29.32       27.67      1.76 o
   3  -7   7       33.17       40.22      1.83 o
  -7  -6   7       34.45       39.34      1.76 o
  -6  -6   7       35.97       35.94      1.63 o
  -5  -6   7       11.58        9.49      0.81 o
  -4  -6   7       23.68       19.14      0.85 o
  -3  -6   7       69.81       73.46      1.41 o
  -2  -6   7       68.40       72.10      1.48 o
  -1  -6   7       43.28       45.39      1.27 o
   0  -6   7       93.95      102.31      2.20 o
   1  -6   7       78.92       87.86      1.33 o
   2  -6   7        6.35        3.34      0.29 o
   3  -6   7        0.11        0.97      0.39 o
   4  -6   7        2.03        0.71      0.51 o
  -8  -5   7       28.36       26.99      1.49 o
  -7  -5   7       41.77       43.54      1.90 o
  -6  -5   7       18.67       17.50      1.09 o
  -5  -5   7        8.76        6.78      0.54 o
  -4  -5   7      104.62      117.12      2.10 o
  -3  -5   7       50.54       48.36      0.98 o
  -2  -5   7       22.52       21.56      0.50 o
  -1  -5   7      106.55      107.90      2.39 o
   0  -5   7       62.97       62.21      1.05 o
   1  -5   7       68.47       70.65      1.18 o
   2  -5   7       33.96       35.02      0.73 o
   3  -5   7        2.60        4.38      0.28 o
   4  -5   7        9.39        6.99      0.94 o
   5  -5   7        8.42        5.43      1.09 o
  -8  -4   7        2.91        1.09      0.54 o
  -7  -4   7        2.51        0.68      0.54 o
  -6  -4   7       30.77       37.98      1.38 o
  -5  -4   7       34.96       28.91      0.86 o
  -4  -4   7      115.86      120.94      1.92 o
  -3  -4   7       20.21       17.95      0.39 o
  -2  -4   7       76.19       80.51      1.18 o
  -1  -4   7       50.86       48.86      1.12 o
   0  -4   7        1.55        0.78      0.13 o
   1  -4   7       30.57       30.14      0.77 o
   2  -4   7        8.49        8.13      0.38 o
   3  -4   7       10.45        9.69      0.58 o
   4  -4   7       94.47       96.26      4.41 o
   5  -4   7       14.32        8.00      1.09 o
  -8  -3   7        9.22        5.83      0.68 o
  -7  -3   7      101.67      120.98      3.93 o
  -6  -3   7       88.01       95.51      1.94 o
  -5  -3   7      123.89      127.35      2.51 o
  -4  -3   7        6.17        6.63      0.32 o
  -3  -3   7        0.84        1.32      0.18 o
  -2  -3   7       46.35       50.45      0.71 o
  -1  -3   7       31.44       30.45      0.41 o
   0  -3   7      309.37      319.34      4.37 o
   1  -3   7       48.88       50.86      0.84 o
   2  -3   7       30.39       32.79      0.68 o
   3  -3   7       13.74       13.28      0.44 o
   4  -3   7        8.74        9.62      0.90 o
   5  -3   7       59.97       67.48      2.98 o
   6  -3   7       42.31       44.63      2.85 o
  -8  -2   7       29.97       28.99      1.20 o
  -7  -2   7       43.46       43.70      1.46 o
  -6  -2   7       51.70       43.15      1.25 o
  -5  -2   7      136.70      141.75      2.32 o
  -4  -2   7       89.12       91.63      1.28 o
  -3  -2   7      198.64      218.27      2.59 o
  -2  -2   7      141.36      144.38      1.74 o
  -1  -2   7      162.64      178.17      1.91 o
   0  -2   7       59.71       55.67      1.11 o
   1  -2   7       61.81       69.15      0.99 o
   2  -2   7       21.91       22.81      0.56 o
   3  -2   7       38.03       43.84      0.79 o
   4  -2   7       57.76       54.43      1.01 o
   5  -2   7       70.14       73.35      2.64 o
   6  -2   7       41.16       44.22      2.85 o
   7  -2   7       16.05       14.65      1.90 o
  -8  -1   7       27.49       34.55      1.26 o
  -7  -1   7       12.66        8.92      0.46 o
  -6  -1   7       34.38       28.96      0.95 o
  -5  -1   7        1.73        1.80      0.20 o
  -4  -1   7        3.06        5.49      0.29 o
  -3  -1   7      305.03      295.64      3.38 o
  -2  -1   7      425.07      413.55      4.07 o
  -1  -1   7      555.33      581.52      6.53 o
   0  -1   7       23.77       27.33      0.51 o
   1  -1   7      171.22      192.49      2.41 o
   2  -1   7       42.58       43.99      0.84 o
   3  -1   7       81.23       81.36      1.27 o
   4  -1   7       48.73       44.09      0.81 o
   5  -1   7      196.37      210.31      4.14 o
   6  -1   7      120.68      122.27      3.90 o
   7  -1   7       47.89       58.32      3.39 o
  -8   0   7       30.01       33.11      1.21 o
  -7   0   7        1.56        4.09      0.40 o
  -6   0   7        1.66        0.99      0.25 o
  -5   0   7       67.63       68.00      1.29 o
  -4   0   7       58.61       58.27      0.87 o
  -3   0   7       61.84       62.32      0.72 o
  -2   0   7      377.26      378.15      4.15 o
  -1   0   7      257.46      256.60      2.90 o
   0   0   7       58.42       68.90      0.83 o
   1   0   7       41.92       35.06      0.52 o
   2   0   7       70.63       86.88      1.09 o
   3   0   7        2.98        4.30      0.24 o
   4   0   7        6.93        6.92      0.30 o
   5   0   7      163.84      168.98      2.47 o
   6   0   7       58.77       57.16      1.31 o
   7   0   7       17.34       13.16      1.63 o
  -8   1   7        7.36        5.71      0.61 o
  -7   1   7        0.34        1.65      0.39 o
  -6   1   7       12.75       12.02      0.65 o
  -5   1   7        8.49       10.20      0.44 o
  -4   1   7       50.20       45.72      0.80 o
  -3   1   7       47.33       50.55      0.96 o
  -2   1   7      179.50      189.36      1.97 o
  -1   1   7      141.21      131.38      1.48 o
   0   1   7      191.24      202.02      2.49 o
   1   1   7      134.87      142.56      1.76 o
   2   1   7      132.15      144.84      1.94 o
   3   1   7       56.46       59.07      0.87 o
   4   1   7       87.09      102.33      1.65 o
   5   1   7       21.58       18.66      0.42 o
   6   1   7       35.92       40.97      0.83 o
   7   1   7       38.43       37.26      1.63 o
   8   1   7       17.85       19.80      2.03 o
  -7   2   7       31.08       27.87      1.13 o
  -6   2   7        5.77        4.99      0.36 o
  -5   2   7      110.60      108.76      1.95 o
  -4   2   7       63.45       68.09      1.11 o
  -3   2   7        1.43        0.43      0.15 o
  -2   2   7       11.06       16.20      0.29 o
  -1   2   7      392.83      390.89      4.18 o
   0   2   7       78.14       89.14      1.07 o
   1   2   7      257.95      270.14      4.11 o
   2   2   7      295.95      289.95      3.69 o
   3   2   7      305.63      310.02      4.02 o
   4   2   7        4.20        2.27      0.19 o
   5   2   7        5.13        6.43      0.30 o
   6   2   7       24.72       24.38      0.63 o
   7   2   7       19.65       18.03      0.73 o
   8   2   7       29.31       29.03      2.31 o
  -7   3   7       21.05       20.80      0.90 o
  -6   3   7       12.19        9.53      0.50 o
  -5   3   7       71.91       71.47      1.38 o
  -4   3   7       93.68       93.60      1.54 o
  -3   3   7      151.44      144.41      2.01 o
  -2   3   7      607.88      591.60      7.23 o
  -1   3   7      338.48      335.26      3.56 o
   0   3   7      128.09      139.30      1.52 o
   1   3   7       52.62       57.55      0.80 o
   2   3   7      458.13      427.13      5.27 o
   3   3   7      139.55      145.31      2.33 o
   4   3   7      530.08      548.99      8.41 o
   5   3   7      217.19      249.77      3.71 o
   6   3   7       79.67       78.57      1.41 o
   7   3   7       96.41      109.67      2.55 o
   8   3   7        1.33        6.78      2.71 o
  -7   4   7       19.35       18.54      1.21 o
  -6   4   7       19.01       17.42      0.63 o
  -5   4   7       41.67       37.98      0.84 o
  -4   4   7      175.80      175.42      3.09 o
  -3   4   7       56.59       55.06      0.99 o
  -2   4   7        5.12        9.40      0.33 o
  -1   4   7      138.47      138.32      1.78 o
   0   4   7      216.59      217.32      2.81 o
   1   4   7       10.26       14.69      0.39 o
   2   4   7      374.53      357.09      8.95 o
   3   4   7       31.90       41.07      0.82 o
   4   4   7       52.42       53.17      1.02 o
   5   4   7        1.57        3.78      0.28 o
   6   4   7      190.87      191.61      3.57 o
   7   4   7       20.42       18.52      1.35 o
   8   4   7        3.03        0.52      0.68 o
  -6   5   7        3.24        1.85      0.35 o
  -5   5   7       53.86       51.60      1.17 o
  -4   5   7       45.35       42.18      0.93 o
  -3   5   7       78.03       83.72      1.81 o
  -2   5   7       74.18       74.14      1.06 o
  -1   5   7      129.15      121.28      1.50 o
   0   5   7       84.52       86.11      0.97 o
   1   5   7      326.37      313.49      3.42 o
   2   5   7      225.96      166.62      3.57 o
   3   5   7      101.89      110.64      2.58 o
   4   5   7       71.81       77.50      1.20 o
   5   5   7       44.96       43.36      0.92 o
   6   5   7      109.94      116.35      2.14 o
   7   5   7       38.96       39.06      1.77 o
   8   5   7       10.88        9.71      1.03 o
  -6   6   7        0.14        0.63      0.41 o
  -5   6   7       12.66       12.98      0.54 o
  -4   6   7       33.86       29.51      0.76 o
  -3   6   7       91.73       87.86      1.71 o
  -2   6   7       97.35       95.50      1.49 o
  -1   6   7      138.77      134.18      1.77 o
   0   6   7       49.30       50.82      0.71 o
   1   6   7        4.22        1.56      0.12 o
   2   6   7      326.31      278.04      3.45 o
   3   6   7       36.14       39.07      1.21 o
   4   6   7       34.99       37.22      1.05 o
   5   6   7      159.92      143.31      2.01 o
   6   6   7       18.59       20.18      0.82 o
   7   6   7       60.71       59.84      2.08 o
   8   6   7        8.17        4.26      0.62 o
  -5   7   7        9.84        6.10      0.39 o
  -4   7   7       27.32       25.99      0.75 o
  -3   7   7       63.79       66.13      1.42 o
  -2   7   7      179.06      172.62      3.37 o
  -1   7   7      103.80      110.96      1.79 o
   0   7   7      206.98      215.65      2.58 o
   1   7   7       26.13       20.97      0.41 o
   2   7   7       27.02       32.34      0.57 o
   3   7   7       49.17       50.77      0.96 o
   4   7   7      127.66      130.81      3.06 o
   5   7   7      162.63      153.03      3.59 o
   6   7   7      102.42       93.23      2.00 o
   7   7   7       51.53       57.95      1.90 o
   8   7   7       88.96      108.14      3.13 o
  -4   8   7       14.85       12.03      0.93 o
  -3   8   7       82.67       82.02      1.89 o
  -2   8   7       72.71       73.88      1.72 o
  -1   8   7        2.69        2.25      0.30 o
   0   8   7       69.00       71.93      1.18 o
   1   8   7        1.24        1.25      0.15 o
   2   8   7       91.25       94.41      1.56 o
   3   8   7       82.73       83.13      1.41 o
   4   8   7      176.26      168.36      4.95 o
   5   8   7       74.42       74.85      2.58 o
   6   8   7       29.54       28.04      0.95 o
   7   8   7       41.87       35.67      2.44 o
   8   8   7       59.58       60.77      2.58 o
  -4   9   7       21.60       19.60      1.12 o
  -3   9   7       45.90       47.10      1.29 o
  -2   9   7        0.25        0.77      0.29 o
  -1   9   7        9.11        6.02      0.42 o
   0   9   7        4.91        4.37      0.31 o
   1   9   7       67.64       76.68      1.24 o
   2   9   7      254.23      265.41      3.75 o
   3   9   7      113.64      120.16      2.02 o
   4   9   7       83.47       84.65      1.67 o
   5   9   7       35.50       32.32      0.75 o
   6   9   7       16.85       13.99      1.08 o
   7   9   7       25.92       20.81      0.78 o
   8   9   7       30.35       30.38      1.63 o
  -3  10   7       10.62        9.61      0.55 o
  -2  10   7        9.88        7.78      0.50 o
  -1  10   7       23.57       20.78      0.83 o
   0  10   7        2.23        0.99      0.38 o
   1  10   7       93.57       98.46      1.94 o
   2  10   7        0.20        0.30      0.25 o
   3  10   7        2.15        5.34      0.33 o
   4  10   7       81.09       90.16      1.88 o
   5  10   7       57.01       58.65      1.56 o
   6  10   7       43.07       34.83      1.08 o
   7  10   7       36.47       33.53      1.43 o
  -1  11   7       12.88       12.63      0.84 o
   0  11   7        9.85        7.95      0.64 o
   1  11   7       15.76       13.65      0.71 o
   2  11   7       26.97       23.70      0.87 o
   3  11   7       72.82       70.13      1.81 o
   4  11   7       23.39       17.50      0.81 o
   5  11   7       95.30      107.49      2.63 o
   6  11   7       50.45       54.22      1.53 o
   0  12   7        9.77        7.46      0.81 o
   1  12   7       34.80       36.22      1.76 o
   2  12   7       42.32       37.82      1.24 o
   3  12   7       26.47       24.15      1.00 o
   4  12   7       57.66       58.92      2.01 o
   5  12   7       50.17       50.42      1.43 o
  -5  -8   8        7.38        4.59      0.52 o
  -4  -8   8       23.33       25.09      1.76 o
  -3  -8   8       19.75       19.53      1.63 o
  -2  -8   8        2.45        0.52      0.33 o
  -1  -8   8        4.86        1.90      0.33 o
   0  -8   8        1.54        0.25      0.47 o
   1  -8   8        3.67        2.31      0.68 o
  -6  -7   8       19.23       18.85      1.22 o
  -5  -7   8       17.66       13.01      0.86 o
  -4  -7   8       78.65       87.64      1.89 o
  -3  -7   8       18.57       15.73      1.36 o
  -2  -7   8       16.35       14.63      0.85 o
  -1  -7   8       12.74       11.89      1.07 o
   0  -7   8       14.84       15.49      0.98 o
   1  -7   8       20.84       20.07      1.49 o
   2  -7   8        2.98        1.63      0.68 o
  -7  -6   8       26.87       33.50      1.63 o
  -6  -6   8       31.17       30.65      1.49 o
  -5  -6   8       50.89       44.99      3.93 o
  -4  -6   8       23.36       21.54      0.98 o
  -3  -6   8        3.73        1.78      0.21 o
  -2  -6   8       41.72       44.55      1.62 o
  -1  -6   8        0.23        0.45      0.23 o
   0  -6   8       33.95       35.37      1.85 o
   1  -6   8       26.13       27.57      1.41 o
   2  -6   8        4.56        4.01      0.82 o
   3  -6   8        8.05        6.30      0.51 o
  -7  -5   8       60.80       72.55      2.71 o
  -6  -5   8       31.25       31.60      1.49 o
  -5  -5   8       20.06       18.97      0.90 o
  -4  -5   8        1.00        2.68      0.35 o
  -3  -5   8       24.14       25.32      0.69 o
  -2  -5   8       23.54       22.39      0.70 o
  -1  -5   8       91.63       94.83      2.29 o
   0  -5   8      134.34      133.63      3.23 o
   1  -5   8       14.26       13.06      0.49 o
   2  -5   8        5.16        3.88      0.37 o
   3  -5   8        9.41        8.07      0.91 o
   4  -5   8       17.62       15.73      2.17 o
  -7  -4   8        0.45        0.27      0.54 o
  -6  -4   8        4.84        1.63      0.54 o
  -5  -4   8       13.40       13.22      0.80 o
  -4  -4   8        2.53        3.60      0.29 o
  -3  -4   8      112.22      126.10      1.94 o
  -2  -4   8       70.65       76.47      1.14 o
  -1  -4   8        2.38        1.91      0.18 o
   0  -4   8       17.68       22.98      0.72 o
   1  -4   8        6.82        6.61      0.30 o
   2  -4   8        3.27        2.31      0.23 o
   3  -4   8       45.90       47.97      1.46 o
   4  -4   8       43.00       45.28      2.03 o
   5  -4   8       35.60       35.67      2.58 o
  -8  -3   8        5.62        5.15      0.81 o
  -7  -3   8        4.00        2.03      0.54 o
  -6  -3   8       10.59        8.47      0.50 o
  -5  -3   8        0.56        2.19      0.25 o
  -4  -3   8       17.56       18.32      0.56 o
  -3  -3   8      154.80      156.18      2.22 o
  -2  -3   8       70.70       75.88      1.03 o
  -1  -3   8       62.29       67.08      1.07 o
   0  -3   8       16.51       18.91      0.46 o
   1  -3   8        0.58        1.07      0.20 o
   2  -3   8       39.08       40.85      0.90 o
   3  -3   8       33.32       30.05      0.68 o
   4  -3   8       21.11       20.75      1.28 o
   5  -3   8       65.33       75.40      4.07 o
  -8  -2   8       21.92       22.53      1.10 o
  -7  -2   8        0.35        0.65      0.47 o
  -6  -2   8       19.11       17.77      1.03 o
  -5  -2   8        0.21        0.67      0.19 o
  -4  -2   8       50.75       49.36      0.85 o
  -3  -2   8       63.57       65.63      0.82 o
  -2  -2   8      177.61      176.39      2.09 o
  -1  -2   8      166.16      164.84      3.21 o
   0  -2   8       37.01       45.49      0.89 o
   1  -2   8       79.81       72.12      1.23 o
   2  -2   8       72.43       79.38      1.20 o
   3  -2   8        1.54        1.33      0.21 o
   4  -2   8       27.90       30.65      0.75 o
   5  -2   8       32.15       33.75      1.17 o
   6  -2   8       30.80       37.84      4.07 o
  -8  -1   8        2.13        0.41      0.45 o
  -7  -1   8        1.60        0.48      0.38 o
  -6  -1   8       23.69       23.32      0.70 o
  -5  -1   8       34.09       34.20      0.66 o
  -4  -1   8      181.93      174.90      2.42 o
  -3  -1   8      105.09      105.89      1.36 o
  -2  -1   8      215.76      225.69      2.66 o
  -1  -1   8      125.78      131.06      2.20 o
   0  -1   8       65.07       64.73      1.61 o
   1  -1   8      130.57      140.15      3.13 o
   2  -1   8      142.94      137.19      2.11 o
   3  -1   8      197.11      202.90      3.22 o
   4  -1   8       53.51       55.45      1.04 o
   5  -1   8       76.47       77.97      1.90 o
   6  -1   8       23.39       22.65      2.58 o
   7  -1   8       12.17       10.85      2.31 o
  -7   0   8       16.93       14.20      0.89 o
  -6   0   8        4.19        2.71      0.34 o
  -5   0   8      114.84      115.07      2.15 o
  -4   0   8       34.00       32.72      0.58 o
  -3   0   8       20.25       20.31      0.45 o
  -2   0   8      133.70      130.67      1.66 o
  -1   0   8       86.19       90.31      1.16 o
   0   0   8       67.13       64.86      0.91 o
   1   0   8       39.13       46.02      0.83 o
   2   0   8      265.56      246.52      3.61 o
   3   0   8       94.84      106.22      1.61 o
   4   0   8       20.46       18.80      0.56 o
   5   0   8       26.17       27.54      0.69 o
   6   0   8       14.82       11.58      1.10 o
   7   0   8       13.73       12.07      1.76 o
  -7   1   8       11.69       10.76      0.78 o
  -6   1   8       16.17       14.77      0.70 o
  -5   1   8       60.34       61.54      1.42 o
  -4   1   8       52.30       53.83      0.93 o
  -3   1   8       16.97       19.99      0.50 o
  -2   1   8       86.01       96.19      1.27 o
  -1   1   8       65.90       70.72      0.95 o
   0   1   8        0.77        1.84      0.21 o
   1   1   8       53.81       50.88      0.78 o
   2   1   8      264.88      277.42      3.77 o
   3   1   8        4.67        4.27      0.20 o
   4   1   8      149.18      164.49      2.50 o
   5   1   8        1.78        2.52      0.23 o
   6   1   8       21.77       17.64      0.74 o
   7   1   8        1.73        0.81      0.95 o
  -7   2   8       25.79       24.78      1.07 o
  -6   2   8       25.80       23.79      0.81 o
  -5   2   8       53.36       49.86      1.37 o
  -4   2   8      120.99      127.69      2.23 o
  -3   2   8       10.88       12.05      0.46 o
  -2   2   8        0.57        1.90      0.15 o
  -1   2   8       95.32       91.01      1.11 o
   0   2   8      175.80      178.40      4.01 o
   1   2   8       60.74       60.51      1.19 o
   2   2   8       33.82       38.10      0.92 o
   3   2   8       45.52       46.26      0.94 o
   4   2   8        0.69        0.51      0.16 o
   5   2   8        0.68        0.49      0.20 o
   6   2   8       97.88      113.47      2.70 o
   7   2   8       11.17        6.42      0.65 o
   8   2   8        3.49        0.41      0.95 o
  -7   3   8        5.35        3.40      0.51 o
  -6   3   8        0.65        0.31      0.61 o
  -5   3   8      120.66      125.96      2.34 o
  -4   3   8       60.82       61.32      1.04 o
  -3   3   8      252.59      256.44      3.43 o
  -2   3   8      242.59      245.35      3.23 o
  -1   3   8      219.40      201.24      2.20 o
   0   3   8        9.78       13.80      0.44 o
   1   3   8       31.47       33.43      0.68 o
   2   3   8      151.03      113.24      2.24 o
   3   3   8      186.31      190.57      3.37 o
   4   3   8      225.12      225.61      3.17 o
   5   3   8      252.77      253.80      3.48 o
   6   3   8       53.85       54.95      1.45 o
   7   3   8       30.64       32.69      1.05 o
   8   3   8        1.20        0.27      0.81 o
  -6   4   8       10.52        7.49      0.51 o
  -5   4   8       42.83       44.88      1.03 o
  -4   4   8      126.56      122.29      2.12 o
  -3   4   8      190.08      186.25      2.77 o
  -2   4   8      129.48      111.63      1.53 o
  -1   4   8      177.42      180.45      2.45 o
   0   4   8       14.75       20.24      0.35 o
   1   4   8       27.29       17.40      0.43 o
   2   4   8       61.19       47.80      1.39 o
   3   4   8      417.56      402.99     11.99 o
   4   4   8      172.06      171.40      2.78 o
   5   4   8      161.87      160.40      2.31 o
   6   4   8       99.88      104.42      2.09 o
   7   4   8       30.62       29.68      1.13 o
   8   4   8       15.65       12.34      1.76 o
  -6   5   8       36.19       35.60      1.05 o
  -5   5   8       10.26        7.27      0.42 o
  -4   5   8       40.54       40.56      0.96 o
  -3   5   8        7.14        7.27      0.41 o
  -2   5   8       99.84       93.79      1.57 o
  -1   5   8        1.26        0.28      0.12 o
   0   5   8      145.30      140.27      1.77 o
   1   5   8       18.62       11.41      0.30 o
   2   5   8      247.45      236.07      4.04 o
   3   5   8       52.76       52.92      1.36 o
   4   5   8       53.95       49.64      1.56 o
   5   5   8       33.37       31.28      0.70 o
   6   5   8        1.69        1.28      0.31 o
   7   5   8       56.27       61.73      1.46 o
   8   5   8      106.38      134.19      4.33 o
  -5   6   8        0.65        2.75      0.36 o
  -4   6   8       10.45        9.02      0.49 o
  -3   6   8      103.71      103.77      1.90 o
  -2   6   8        1.66        2.28      0.24 o
  -1   6   8        0.32        0.35      0.16 o
   0   6   8       68.55       72.13      0.97 o
   1   6   8       16.75       14.23      0.35 o
   2   6   8      214.39      215.43      3.07 o
   3   6   8       37.30       39.44      1.22 o
   4   6   8      113.79      108.48      2.95 o
   5   6   8       11.82       12.26      0.61 o
   6   6   8       15.24       12.55      0.45 o
   7   6   8       18.27       12.50      0.63 o
   8   6   8       14.30       10.90      1.34 o
  -5   7   8        4.07        1.57      0.39 o
  -4   7   8       22.47       20.40      0.82 o
  -3   7   8       54.40       58.96      1.62 o
  -2   7   8        3.93        3.17      0.29 o
  -1   7   8       50.18       48.75      1.02 o
   0   7   8        0.25        0.60      0.16 o
   1   7   8      289.44      313.94      5.32 o
   2   7   8       50.50       47.15      0.80 o
   3   7   8       73.94       74.30      1.22 o
   4   7   8      119.17      122.22      2.07 o
   5   7   8       21.60       18.29      1.16 o
   6   7   8       37.64       32.76      1.32 o
   7   7   8       21.46       17.41      1.10 o
   8   7   8       20.34       20.07      1.63 o
  -4   8   8       27.73       31.21      1.13 o
  -3   8   8       19.88       17.79      0.80 o
  -2   8   8       29.81       32.19      1.00 o
  -1   8   8       31.28       27.76      0.80 o
   0   8   8       23.59       22.39      0.53 o
   1   8   8      217.06      226.53      3.16 o
   2   8   8       31.12       32.53      0.66 o
   3   8   8       87.08       84.70      1.29 o
   4   8   8      161.24      168.41      4.48 o
   5   8   8      180.79      187.16      3.66 o
   6   8   8       19.04       13.69      0.67 o
   7   8   8       36.98       36.27      2.58 o
  -3   9   8       12.52       14.19      0.82 o
  -2   9   8       15.00       13.12      0.65 o
  -1   9   8        1.61        1.01      0.32 o
   0   9   8       39.97       41.41      0.95 o
   1   9   8       33.73       28.84      0.75 o
   2   9   8      145.53      154.37      2.51 o
   3   9   8      125.19      122.64      3.86 o
   4   9   8       78.26       81.69      1.79 o
   5   9   8       49.07       52.82      1.15 o
   6   9   8       22.89       22.67      1.60 o
   7   9   8       14.99       14.38      1.22 o
  -2  10   8       35.16       37.53      1.27 o
  -1  10   8       13.86       11.70      0.66 o
   0  10   8        6.71        3.30      0.34 o
   1  10   8       55.83       58.46      1.30 o
   2  10   8       18.05       13.80      0.69 o
   3  10   8        9.85        9.09      0.44 o
   4  10   8       62.58       60.02      1.54 o
   5  10   8       66.26       70.22      2.07 o
   6  10   8       27.63       22.49      2.37 o
  -1  11   8       15.88       15.18      1.22 o
   0  11   8       11.54        7.39      0.58 o
   1  11   8        3.83        2.76      0.61 o
   2  11   8        1.46        0.19      0.28 o
   3  11   8       29.97       26.81      0.86 o
   4  11   8       19.72       15.58      0.80 o
   5  11   8       47.91       53.81      1.53 o
   6  11   8       39.81       41.45      1.27 o
   2  12   8       69.94       80.96      2.85 o
   3  12   8       25.26       21.00      1.20 o
   4  12   8       46.29       48.97      1.43 o
  -2  -8   9        3.00        0.98      0.35 o
  -5  -7   9        4.99        2.89      0.45 o
  -4  -7   9        0.73        0.41      0.54 o
  -3  -7   9       13.51       12.89      1.63 o
  -2  -7   9        7.58        5.53      0.88 o
  -1  -7   9        5.64        2.97      0.42 o
   0  -7   9        6.66        4.53      0.52 o
   1  -7   9        1.97        0.95      0.54 o
  -6  -6   9        8.79        4.88      0.68 o
  -5  -6   9       13.34       14.28      0.95 o
  -4  -6   9        6.70        5.97      0.81 o
  -3  -6   9       60.91       66.96      2.20 o
  -2  -6   9       29.11       30.56      0.98 o
  -1  -6   9        7.26        4.30      0.36 o
   0  -6   9        4.57        3.49      0.61 o
   1  -6   9       15.64       14.36      1.42 o
   2  -6   9       33.49       40.42      2.31 o
  -6  -5   9       13.89       14.11      1.09 o
  -5  -5   9        0.10        0.63      0.42 o
  -4  -5   9       15.32       14.16      0.78 o
  -3  -5   9       81.72       91.58      2.23 o
  -2  -5   9       22.02       20.00      0.73 o
  -1  -5   9       54.88       56.83      1.73 o
   0  -5   9       27.96       28.07      2.08 o
   1  -5   9       15.03       11.43      0.87 o
   2  -5   9       14.87       11.66      0.95 o
   3  -5   9       11.41        9.53      0.67 o
  -7  -4   9        0.36        3.53      0.68 o
  -6  -4   9        6.64        4.61      0.68 o
  -5  -4   9        4.74        3.24      0.45 o
  -4  -4   9       77.09       84.27      2.92 o
  -3  -4   9       28.04       27.50      0.76 o
  -2  -4   9       81.00       84.14      1.72 o
  -1  -4   9       23.77       22.17      0.88 o
   0  -4   9        0.57        0.27      0.28 o
   1  -4   9       51.17       49.94      1.44 o
   2  -4   9       35.46       33.23      1.10 o
   3  -4   9       16.73       15.43      0.90 o
   4  -4   9       16.69       16.28      1.90 o
  -7  -3   9        1.07       -0.38      0.38 o
  -6  -3   9       14.57       13.70      1.09 o
  -5  -3   9       32.06       29.13      0.85 o
  -4  -3   9       70.08       69.22      1.69 o
  -3  -3   9       28.17       28.81      0.60 o
  -2  -3   9       19.42       18.93      0.67 o
  -1  -3   9        1.66        2.28      0.21 o
   0  -3   9        8.76        7.30      0.43 o
   1  -3   9        7.94        7.30      0.35 o
   2  -3   9       78.97       79.77      1.62 o
   3  -3   9       60.30       66.21      1.56 o
   4  -3   9       10.61        6.95      0.59 o
   5  -3   9        3.80        1.49      0.95 o
  -7  -2   9       29.11       30.16      0.95 o
  -6  -2   9       21.22       21.15      0.83 o
  -5  -2   9       73.04       79.12      1.40 o
  -4  -2   9        3.65        3.14      0.21 o
  -3  -2   9        3.45        1.92      0.16 o
  -2  -2   9       68.78       70.90      1.45 o
  -1  -2   9      105.18       98.16      2.50 o
   0  -2   9       63.44       62.48      1.58 o
   1  -2   9      110.03      114.88      2.50 o
   2  -2   9      123.97      131.03      2.21 o
   3  -2   9        0.30        0.46      0.32 o
   4  -2   9        6.02        5.98      0.54 o
   5  -2   9        4.55        4.20      1.09 o
  -7  -1   9       23.15       21.70      1.15 o
  -6  -1   9       28.09       27.52      0.89 o
  -5  -1   9       55.60       56.98      1.01 o
  -4  -1   9       53.92       63.49      1.13 o
  -3  -1   9       34.03       34.68      0.55 o
  -2  -1   9       66.53       69.65      2.00 o
  -1  -1   9       56.87       54.06      1.24 o
   0  -1   9       41.53       38.98      0.89 o
   1  -1   9      102.83       98.12      1.79 o
   2  -1   9       75.90       85.12      1.38 o
   3  -1   9       26.00       21.71      0.57 o
   4  -1   9       24.24       25.52      0.79 o
   5  -1   9        4.94        2.87      0.37 o
   6  -1   9       21.79       21.30      4.61 o
  -7   0   9       13.47       11.41      0.96 o
  -6   0   9       13.91       11.19      0.63 o
  -5   0   9      102.62      110.84      1.97 o
  -4   0   9      100.22      102.33      1.63 o
  -3   0   9       65.18       69.38      1.31 o
  -2   0   9       48.04       49.01      1.09 o
  -1   0   9       77.04       75.48      1.06 o
   0   0   9       43.10       44.25      1.19 o
   1   0   9       28.37       24.90      0.87 o
   2   0   9       16.13       13.72      0.51 o
   3   0   9       80.13       84.48      1.47 o
   4   0   9       59.00       62.12      1.64 o
   5   0   9       53.53       53.11      1.56 o
   6   0   9       41.09       49.24      3.12 o
  -7   1   9        0.15       -0.01      0.42 o
  -6   1   9        6.98        5.00      0.39 o
  -5   1   9       92.41       98.35      1.86 o
  -4   1   9       32.55       32.99      0.74 o
  -3   1   9       81.15       85.61      1.47 o
  -2   1   9       29.23       31.11      0.66 o
  -1   1   9       46.76       46.29      0.77 o
   0   1   9       30.74       30.93      0.80 o
   1   1   9        2.90        1.50      0.27 o
   2   1   9       36.48       38.39      0.82 o
   3   1   9      164.60      171.45      2.50 o
   4   1   9       70.79       64.95      1.12 o
   5   1   9       50.20       52.63      1.65 o
   6   1   9        8.29        5.00      0.58 o
   7   1   9        0.23        0.95      1.09 o
  -7   2   9        5.92        3.26      0.68 o
  -6   2   9       38.13       36.29      1.02 o
  -5   2   9       32.52       32.41      0.85 o
  -4   2   9       60.99       58.87      1.38 o
  -3   2   9       12.99       13.18      0.77 o
  -2   2   9       45.12       42.06      1.43 o
  -1   2   9        4.41        6.75      0.25 o
   0   2   9       34.15       36.86      0.64 o
   1   2   9        9.18        5.42      0.28 o
   2   2   9        3.27        3.39      0.24 o
   3   2   9      280.10      276.56      5.33 o
   4   2   9        9.76        8.02      0.36 o
   5   2   9       17.02       16.07      0.91 o
   6   2   9       20.21       19.78      0.84 o
   7   2   9       28.22       29.03      2.44 o
  -6   3   9       23.29       18.02      0.95 o
  -5   3   9        4.49        3.43      0.34 o
  -4   3   9       33.04       34.11      0.83 o
  -3   3   9       15.70       16.46      0.62 o
  -2   3   9       67.24       68.69      1.18 o
  -1   3   9        1.21        3.26      0.20 o
   0   3   9      103.82      108.39      1.40 o
   1   3   9       24.93       20.93      0.49 o
   2   3   9      447.44      453.14     15.44 o
   3   3   9        2.88        2.38      0.27 o
   4   3   9       47.71       43.98      0.84 o
   5   3   9       19.63       17.61      0.63 o
   6   3   9        3.87        2.80      0.36 o
   7   3   9       53.52       56.56      2.03 o
  -6   4   9        6.06        3.90      0.53 o
  -5   4   9        0.62        0.21      0.34 o
  -4   4   9       55.86       57.90      1.35 o
  -3   4   9      260.93      257.72      4.73 o
  -2   4   9        0.76        0.51      0.15 o
  -1   4   9       50.05       54.77      0.88 o
   0   4   9       61.58       67.25      0.98 o
   1   4   9       52.49       47.71      0.78 o
   2   4   9      237.80      233.68      8.38 o
   3   4   9      186.40      197.05      3.92 o
   4   4   9      258.12      262.60      7.66 o
   5   4   9       24.02       22.62      0.85 o
   6   4   9       66.64       70.31      1.53 o
   7   4   9       16.95       11.33      0.82 o
  -5   5   9       15.88       12.59      0.54 o
  -4   5   9       30.62       33.58      0.96 o
  -3   5   9        0.95        1.24      0.24 o
  -2   5   9       16.67       12.86      0.48 o
  -1   5   9       54.67       49.17      1.10 o
   0   5   9       20.06       21.23      0.71 o
   1   5   9      645.55      664.38     10.11 o
   2   5   9       37.49       35.37      1.35 o
   3   5   9       94.10       90.99      2.68 o
   4   5   9       12.52       11.19      0.63 o
   5   5   9       19.14       16.97      0.74 o
   6   5   9        2.27        0.92      0.35 o
   7   5   9       35.86       36.92      1.55 o
  -5   6   9       10.82       11.83      0.55 o
  -4   6   9       18.95       18.50      0.83 o
  -3   6   9        0.67        0.23      0.30 o
  -2   6   9        9.56        9.34      0.41 o
  -1   6   9        5.61        4.45      0.31 o
   0   6   9      102.28      103.19      2.13 o
   1   6   9      118.96      124.47      2.70 o
   2   6   9       53.29       52.19      0.90 o
   3   6   9       56.39       56.28      1.53 o
   4   6   9      109.16      104.44      7.64 o
   5   6   9       23.61       20.86      1.08 o
   6   6   9        1.87        1.00      0.29 o
   7   6   9       28.55       31.49      1.45 o
  -4   7   9       21.52       19.92      0.91 o
  -3   7   9       12.13       15.23      0.80 o
  -2   7   9       25.00       19.16      0.78 o
  -1   7   9        4.05        3.70      0.30 o
   0   7   9       13.27       11.19      0.44 o
   1   7   9       11.08       11.01      0.43 o
   2   7   9       67.26       68.87      1.77 o
   3   7   9       35.54       30.13      0.71 o
   4   7   9       97.94      100.58      6.56 o
   5   7   9       29.22       29.38      1.59 o
   6   7   9       20.89       15.78      0.65 o
   7   7   9        0.64        0.26      0.84 o
  -3   8   9       40.78       44.98      1.49 o
  -2   8   9       63.67       62.05      1.82 o
  -1   8   9       17.78       16.29      0.66 o
   0   8   9       20.44       16.40      0.50 o
   1   8   9      100.74      108.80      2.59 o
   2   8   9       21.13       18.71      0.47 o
   3   8   9      103.87      117.50      3.12 o
   4   8   9       58.05       55.83      1.15 o
   5   8   9      140.12      149.04      9.38 o
   6   8   9       27.29       24.01      1.19 o
   7   8   9       16.10       13.20      1.48 o
  -3   9   9       29.48       30.52      1.90 o
  -2   9   9       19.12       21.01      1.10 o
  -1   9   9        7.14        3.70      0.51 o
   0   9   9       33.14       31.60      0.92 o
   1   9   9       50.34       52.71      1.10 o
   2   9   9       55.14       53.78      1.81 o
   3   9   9       60.53       61.91      1.86 o
   4   9   9       56.10       62.73      1.46 o
   5   9   9       17.24       16.19      1.63 o
   6   9   9        9.01        7.44      1.10 o
  -1  10   9       12.11        9.67      0.54 o
   0  10   9       27.33       26.95      1.01 o
   1  10   9       54.95       58.44      1.19 o
   2  10   9       89.80      109.10      2.23 o
   3  10   9        7.10        3.17      0.43 o
   4  10   9       24.56       24.88      1.39 o
   5  10   9        1.41        0.14      0.37 o
   6  10   9       10.15        7.05      2.03 o
   0  11   9       20.32       18.66      1.27 o
   1  11   9        0.37        0.53      0.47 o
   2  11   9        0.84        0.04      0.39 o
   3  11   9       22.88       26.82      1.25 o
   4  11   9        0.70        0.31      0.39 o
  -4  -6  10       42.10       45.35      1.66 o
  -3  -6  10       12.58       11.64      0.91 o
  -2  -6  10       20.32       20.45      0.89 o
  -1  -6  10        4.51        2.98      0.36 o
   0  -6  10        9.77        6.70      0.62 o
   1  -6  10       26.29       27.82      1.14 o
  -5  -5  10       20.00       19.70      0.83 o
  -4  -5  10       15.65       14.08      1.29 o
  -3  -5  10       13.26       12.12      0.85 o
  -2  -5  10       14.48       14.72      0.70 o
  -1  -5  10       10.87        9.30      0.66 o
   0  -5  10       33.07       36.82      1.33 o
   1  -5  10       31.65       33.83      2.64 o
   2  -5  10       24.35       22.19      3.39 o
  -6  -4  10        9.58        8.55      0.81 o
  -5  -4  10       24.26       25.88      0.90 o
  -4  -4  10        7.59        6.25      0.46 o
  -3  -4  10        6.27        3.11      0.39 o
  -2  -4  10       55.13       58.73      2.48 o
  -1  -4  10       66.13       67.30      1.91 o
   0  -4  10       30.07       26.81      1.47 o
   1  -4  10       41.07       41.77      1.84 o
   2  -4  10       18.39       18.79      1.16 o
   3  -4  10        0.07        0.77      0.46 o
  -6  -3  10       11.57       10.14      0.77 o
  -5  -3  10       39.99       45.20      1.20 o
  -4  -3  10       15.98       16.33      0.63 o
  -3  -3  10       20.39       21.32      0.86 o
  -2  -3  10        4.74        2.53      0.27 o
  -1  -3  10        0.62        2.32      0.26 o
   0  -3  10        3.34        1.73      0.23 o
   1  -3  10       12.07       10.10      0.51 o
   2  -3  10       13.97       13.10      0.65 o
   3  -3  10       14.48       13.57      0.80 o
   4  -3  10        9.28        6.21      0.91 o
  -6  -2  10       17.55       17.36      0.83 o
  -5  -2  10       54.83       63.82      1.48 o
  -4  -2  10       17.29       16.06      0.66 o
  -3  -2  10        7.01        6.15      0.29 o
  -2  -2  10       11.51       11.01      0.84 o
  -1  -2  10       51.26       53.03      1.19 o
   0  -2  10        1.36        0.60      0.22 o
   1  -2  10       12.73       12.05      0.55 o
   2  -2  10        3.70        1.41      0.26 o
   3  -2  10       19.73       22.57      0.75 o
   4  -2  10       14.65       14.56      0.89 o
  -6  -1  10       33.49       35.15      1.07 o
  -5  -1  10       39.70       44.95      0.99 o
  -4  -1  10       11.81       11.91      0.52 o
  -3  -1  10       23.35       23.00      0.55 o
  -2  -1  10       42.32       45.00      1.00 o
  -1  -1  10       23.33       19.68      0.60 o
   0  -1  10        6.52        5.07      0.45 o
   1  -1  10        4.05        3.88      0.43 o
   2  -1  10        0.18        0.50      0.29 o
   3  -1  10      104.41      116.49      3.08 o
   4  -1  10        5.05        4.11      0.46 o
   5  -1  10       19.45       20.07      2.17 o
  -6   0  10       31.08       27.91      0.95 o
  -5   0  10       35.31       37.64      0.90 o
  -4   0  10       52.57       52.48      0.96 o
  -3   0  10       29.62       28.36      0.62 o
  -2   0  10       46.89       52.76      0.95 o
  -1   0  10        2.27        2.13      0.35 o
   0   0  10       37.58       37.30      0.91 o
   1   0  10        0.31        0.28      0.18 o
   2   0  10      149.38      164.41      6.49 o
   3   0  10      139.98      137.92      3.11 o
   4   0  10       30.57       32.40      0.88 o
   5   0  10       29.36       27.84      1.22 o
   6   0  10       10.97       10.17      3.93 o
  -6   1  10        8.54        5.90      0.53 o
  -5   1  10        1.15        0.34      0.26 o
  -4   1  10       26.29       25.50      0.70 o
  -3   1  10       25.24       25.27      0.57 o
  -2   1  10        3.11        2.16      0.25 o
  -1   1  10        7.52       10.64      0.50 o
   0   1  10       20.14       19.35      0.64 o
   1   1  10        1.78        1.00      0.17 o
   2   1  10      229.87      249.10      5.21 o
   3   1  10        7.87        4.14      0.40 o
   4   1  10       35.94       34.59      1.37 o
   5   1  10        3.40        1.39      0.42 o
   6   1  10       13.13       11.12      1.10 o
  -6   2  10        2.00        1.42      0.40 o
  -5   2  10        0.17        0.18      0.26 o
  -4   2  10       24.01       24.87      0.78 o
  -3   2  10       21.88       20.46      0.69 o
  -2   2  10       25.25       23.82      0.63 o
  -1   2  10       38.33       37.50      0.89 o
   0   2  10       61.50       62.23      1.25 o
   1   2  10      143.57      149.54      3.71 o
   2   2  10       57.11       51.98      1.45 o
   3   2  10       42.04       47.80      1.52 o
   4   2  10       15.81       11.72      0.59 o
   5   2  10        0.13        0.68      0.26 o
   6   2  10        9.18        6.04      0.53 o
  -6   3  10        1.28       -0.02      0.36 o
  -5   3  10       14.57       14.31      0.71 o
  -4   3  10        9.80       10.23      0.45 o
  -3   3  10        7.75        9.54      0.46 o
  -2   3  10        0.81        1.03      0.20 o
  -1   3  10      110.65      107.90      2.87 o
   0   3  10      117.87      123.87      1.78 o
   1   3  10      280.92      276.20      6.50 o
   2   3  10       19.48       16.72      0.95 o
   3   3  10        5.84        5.04      0.37 o
   4   3  10        0.25        0.32      0.29 o
   5   3  10        7.07        5.65      0.38 o
   6   3  10        7.56        4.46      0.52 o
  -5   4  10       21.64       28.96      1.00 o
  -4   4  10       37.73       36.42      1.02 o
  -3   4  10       23.69       27.70      0.81 o
  -2   4  10       64.79       58.10      1.18 o
  -1   4  10       23.81       22.88      0.83 o
   0   4  10       86.64       86.48      2.48 o
   1   4  10       81.30       81.89      1.48 o
   2   4  10       40.70       40.61      2.15 o
   3   4  10      126.32      126.46      6.00 o
   4   4  10      228.22      244.53     11.53 o
   5   4  10       15.71       12.11      0.67 o
   6   4  10       18.94       17.96      1.29 o
   7   4  10        9.12        6.44      0.62 o
  -5   5  10       31.25       34.84      1.88 o
  -4   5  10       30.31       30.37      1.94 o
  -3   5  10       18.68       17.46      0.72 o
  -2   5  10       27.26       20.71      0.66 o
  -1   5  10       13.52       13.01      0.44 o
   0   5  10       27.48       26.37      0.68 o
   1   5  10       59.01       58.87      1.22 o
   2   5  10      116.70      116.95      2.32 o
   3   5  10       95.62       95.36      6.11 o
   4   5  10       49.48       49.12      3.50 o
   5   5  10       69.27       77.70      4.19 o
   6   5  10        8.67        6.03      0.81 o
   7   5  10        3.63        0.68      0.45 o
  -4   6  10        1.79        1.50      0.42 o
  -3   6  10       29.12       28.06      1.55 o
  -2   6  10       12.34        9.31      0.43 o
  -1   6  10        3.80        2.21      0.28 o
   0   6  10       71.49       72.97      2.21 o
   1   6  10      138.42      146.60      5.43 o
   2   6  10       11.53       10.13      0.38 o
   3   6  10       48.26       49.95      2.58 o
   4   6  10        8.24        6.74      0.41 o
   5   6  10       23.57       20.95      1.35 o
   6   6  10        2.40        1.33      0.46 o
   7   6  10       30.76       29.84      2.98 o
  -4   7  10       12.55        9.53      0.81 o
  -3   7  10       16.76       13.36      0.96 o
  -2   7  10       18.13       18.89      0.85 o
  -1   7  10        7.32        4.68      0.33 o
   0   7  10       24.53       23.35      0.55 o
   1   7  10       27.08       31.86      1.16 o
   2   7  10       14.44       13.40      0.47 o
   3   7  10        5.36        3.96      0.32 o
   4   7  10       33.92       34.95      1.41 o
   5   7  10        1.34        0.34      0.36 o
   6   7  10        6.16        2.54      0.52 o
  -3   8  10        9.72        6.76      0.63 o
  -2   8  10       46.17       52.25      2.26 o
  -1   8  10       20.94       20.35      0.80 o
   0   8  10       54.00       56.50      1.46 o
   1   8  10       18.49       17.40      0.71 o
   2   8  10       39.12       46.55      1.71 o
   3   8  10        1.73        0.40      0.23 o
   4   8  10       16.60       14.68      0.61 o
   5   8  10        5.27        2.12      0.46 o
   6   8  10       22.53       17.98      1.11 o
  -2   9  10       20.82       21.92      0.96 o
  -1   9  10       25.98       24.55      0.98 o
   0   9  10       31.25       30.98      0.95 o
   1   9  10       12.98       10.33      0.48 o
   2   9  10       40.63       45.83      1.64 o
   3   9  10       39.08       42.39      1.69 o
   4   9  10        1.41        0.31      0.39 o
   5   9  10       18.16       17.18      2.36 o
   0  10  10        2.73        0.85      0.41 o
   1  10  10       62.78       74.04      1.72 o
   2  10  10       82.39       97.21      2.32 o
   3  10  10       20.15       20.06      1.08 o
   4  10  10        2.00       10.75      0.70 o
   5  10  10       17.07       17.23      2.03 o
  -3  -5  11       12.96       11.37      1.02 o
  -2  -5  11        7.29        5.41      0.47 o
  -1  -5  11        8.38        6.97      0.49 o
   0  -5  11        8.60        7.73      0.65 o
  -4  -4  11        4.98        2.99      0.74 o
  -3  -4  11        5.38        2.93      0.31 o
  -2  -4  11       24.41       23.88      0.93 o
  -1  -4  11       36.64       40.98      1.20 o
   0  -4  11        3.83        2.32      0.37 o
   1  -4  11        3.37        2.37      0.49 o
   2  -4  11        0.50        0.14      0.38 o
  -5  -3  11       15.44       18.44      0.89 o
  -4  -3  11        4.55        2.47      0.52 o
  -3  -3  11       12.60       11.40      0.70 o
  -2  -3  11       12.07       11.16      0.65 o
  -1  -3  11        0.52        3.61      0.55 o
   0  -3  11        1.85        1.00      0.25 o
   1  -3  11        1.32        0.56      0.35 o
   2  -3  11       13.41       13.40      0.62 o
   3  -3  11       38.38       42.72      1.39 o
  -5  -2  11        7.12        5.48      0.41 o
  -4  -2  11       11.67       10.10      0.84 o
  -3  -2  11        2.96        2.20      0.32 o
  -2  -2  11        0.09        0.81      0.27 o
  -1  -2  11        0.20        0.23      0.24 o
   0  -2  11        2.68        1.86      0.34 o
   1  -2  11        0.98        0.14      0.27 o
   2  -2  11       91.14      107.93      3.09 o
   3  -2  11       21.29       18.31      1.69 o
  -5  -1  11        0.08        0.91      0.39 o
  -4  -1  11        7.03        5.62      0.37 o
  -3  -1  11        6.42        4.91      0.35 o
  -2  -1  11       10.01        8.06      0.63 o
  -1  -1  11       35.16       41.46      1.44 o
   0  -1  11       53.70       53.89      2.53 o
   1  -1  11       32.62       34.93      1.10 o
   2  -1  11       36.92       34.46      2.60 o
   3  -1  11        0.20        0.21      0.34 o
   4  -1  11        4.91        2.58      0.43 o
  -5   0  11        5.53        3.77      0.36 o
  -4   0  11       30.53       34.14      0.87 o
  -3   0  11        8.34        6.11      0.31 o
  -2   0  11        0.49        0.51      0.24 o
  -1   0  11       86.87       91.19      3.50 o
   0   0  11       80.69       82.90      2.91 o
   1   0  11       79.98       84.01      4.91 o
   2   0  11       42.00       41.55      2.26 o
   3   0  11       10.08        8.89      0.54 o
   4   0  11       11.74        8.22      0.67 o
   5   0  11        5.53        3.80      0.52 o
  -5   1  11       24.06       26.90      0.88 o
  -4   1  11       14.99       14.63      0.77 o
  -3   1  11        1.37        0.56      0.24 o
  -2   1  11       12.09       10.50      0.51 o
  -1   1  11      101.31      108.14      5.03 o
   0   1  11       56.44       55.18      1.56 o
   1   1  11      104.64       98.89      6.79 o
   2   1  11       11.24       10.98      0.95 o
   3   1  11       30.22       27.47      1.66 o
   4   1  11       28.62       30.48      1.45 o
   5   1  11        8.93        4.07      1.09 o
  -5   2  11       14.54       19.07      0.71 o
  -4   2  11       10.06        8.40      0.45 o
  -3   2  11        2.65        1.75      0.23 o
  -2   2  11       27.77       23.47      0.76 o
  -1   2  11        7.13        5.34      0.59 o
   0   2  11       31.10       27.60      0.81 o
   1   2  11       38.40       39.32      1.32 o
   2   2  11        6.97        6.54      0.37 o
   3   2  11       62.81       61.65      2.41 o
   4   2  11       28.22       30.28      0.97 o
   5   2  11        2.44        0.58      0.42 o
  -5   3  11       11.85       10.91      0.65 o
  -4   3  11        4.42        4.08      0.39 o
  -3   3  11        5.49        3.93      0.35 o
  -2   3  11        8.80        4.46      0.28 o
  -1   3  11       20.90       19.28      1.15 o
   0   3  11       66.60       73.67      2.82 o
   1   3  11       39.14       35.25      1.00 o
   2   3  11       43.05       41.12      2.55 o
   3   3  11       11.39       11.10      0.64 o
   4   3  11        1.49        0.34      0.34 o
   5   3  11       18.48       22.56      2.37 o
   6   3  11        3.78        1.13      0.68 o
  -4   4  11        8.63        7.64      0.49 o
  -3   4  11       51.74       53.92      1.80 o
  -2   4  11       24.46       22.90      0.69 o
  -1   4  11       10.71        9.87      0.51 o
   0   4  11       59.29       67.94      2.95 o
   1   4  11       65.34       70.89      1.65 o
   2   4  11        0.74        0.08      0.27 o
   3   4  11       19.65       19.12      1.64 o
   4   4  11       34.69       33.67      2.00 o
   5   4  11       10.65        6.45      0.56 o
   6   4  11        5.19        2.66      0.66 o
  -4   5  11       37.13       34.39      1.07 o
  -3   5  11       32.07       30.53      1.35 o
  -2   5  11       47.86       53.59      2.33 o
  -1   5  11       15.14       14.28      0.53 o
   0   5  11       53.42       57.63      2.05 o
   1   5  11       13.58       15.23      0.79 o
   2   5  11       31.83       29.23      0.95 o
   3   5  11       37.58       37.46      2.25 o
   4   5  11       51.05       53.87      2.94 o
   5   5  11       17.01       10.25      1.10 o
   6   5  11       16.45       11.38      0.88 o
  -3   6  11       10.85       10.44      0.65 o
  -2   6  11       34.18       40.16      1.97 o
  -1   6  11       28.62       24.72      0.98 o
   0   6  11       70.90       80.40      3.54 o
   1   6  11       18.52       16.28      1.29 o
   2   6  11       20.98       20.84      0.72 o
   3   6  11        5.38       11.80      0.54 o
   4   6  11        3.04        1.43      0.29 o
   5   6  11        0.34        0.76      0.41 o
   6   6  11       24.55       22.12      2.21 o
  -3   7  11       24.58       27.59      1.90 o
  -2   7  11        6.87        5.17      0.47 o
  -1   7  11       35.12       35.58      1.09 o
   0   7  11        5.76        3.91      0.30 o
   1   7  11       14.04       12.86      0.80 o
   2   7  11       15.93       18.73      0.91 o
   3   7  11        9.59        6.71      0.56 o
   4   7  11        9.05       20.36      1.11 o
   5   7  11       21.24       20.60      1.43 o
  -2   8  11        3.05        0.90      0.39 o
  -1   8  11        7.47        5.42      0.48 o
   0   8  11        0.84        0.65      0.25 o
   1   8  11       41.45       49.31      2.38 o
   2   8  11       18.97       18.22      0.66 o
   3   8  11        5.39        4.74      0.51 o
   4   8  11        0.29        4.06      0.52 o
   5   8  11       46.11       50.03      2.09 o
   0   9  11       17.38       14.44      0.66 o
   1   9  11       31.89       40.54      1.75 o
   2   9  11       31.97       36.73      1.51 o
   3   9  11        2.18        0.73      0.46 o
   4   9  11       70.44       95.71      5.96 o
  -3  -3  12        6.84        5.06      0.41 o
  -2  -3  12       13.13       12.46      0.78 o
  -1  -3  12       20.87       23.02      1.36 o
   0  -3  12       20.58       22.98      1.26 o
   1  -3  12       12.62       11.59      0.85 o
  -4  -2  12       13.07       13.80      1.09 o
  -3  -2  12        0.40        0.15      0.32 o
  -2  -2  12        0.48        2.57      0.43 o
  -1  -2  12       24.60       26.63      1.92 o
   0  -2  12       10.56        8.76      0.46 o
   1  -2  12       20.52       19.56      1.31 o
   2  -2  12       12.82       12.32      0.94 o
  -4  -1  12        1.91        0.22      0.41 o
  -3  -1  12        0.64        0.15      0.27 o
  -2  -1  12       27.87       29.12      1.64 o
  -1  -1  12       51.35       59.07      1.93 o
   0  -1  12       23.58       23.98      1.22 o
   1  -1  12       32.07       35.23      3.92 o
   2  -1  12        0.07        0.34      0.34 o
   3  -1  12        9.84        8.39      1.24 o
  -4   0  12        6.39        4.82      0.35 o
  -3   0  12       10.80        8.48      0.60 o
  -2   0  12       34.76       31.71      1.01 o
  -1   0  12       24.16       25.56      1.65 o
   0   0  12       42.94       43.53      1.41 o
   1   0  12       11.48       10.64      0.87 o
   2   0  12        5.91        4.05      0.49 o
   3   0  12       18.67       17.45      1.97 o
  -4   1  12       14.45       12.93      0.67 o
  -3   1  12       20.05       20.87      1.83 o
  -2   1  12       16.85       13.51      0.63 o
  -1   1  12       18.63       20.79      2.08 o
   0   1  12       40.92       45.78      1.90 o
   1   1  12       29.06       27.53      1.60 o
   2   1  12       26.25       25.63      2.74 o
   3   1  12       22.72       24.46      3.21 o
   4   1  12       21.02       19.24      1.18 o
  -4   2  12       13.35       11.83      0.73 o
  -3   2  12       25.90       24.81      0.78 o
  -2   2  12       12.14       13.62      0.92 o
  -1   2  12        3.71        2.40      0.43 o
   0   2  12       24.33       26.56      1.77 o
   1   2  12        9.90        7.81      0.60 o
   2   2  12        0.47       -0.01      0.38 o
   3   2  12       14.43       10.83      0.60 o
   4   2  12       15.64       14.53      1.57 o
  -4   3  12        7.46        4.89      0.39 o
  -3   3  12       12.08       12.34      0.82 o
  -2   3  12       18.39       21.62      0.90 o
  -1   3  12       14.88       14.78      0.92 o
   0   3  12       38.95       43.58      3.54 o
   1   3  12        0.17       -0.11      0.33 o
   2   3  12        4.69        2.53      0.36 o
   3   3  12        1.36       -0.20      0.29 o
   4   3  12        4.05        2.34      0.48 o
  -3   4  12       26.51       31.98      1.35 o
  -2   4  12       33.46       39.38      1.50 o
  -1   4  12       33.59       35.22      1.86 o
   0   4  12       15.37       14.72      1.14 o
   1   4  12        5.53        4.75      0.51 o
   2   4  12        0.38        0.34      0.29 o
   3   4  12        6.24       14.50      1.03 o
   4   4  12        2.29        0.22      0.42 o
   5   4  12        7.76        5.15      0.68 o
  -3   5  12       52.24       65.43      2.83 o
  -2   5  12       10.11        8.20      0.50 o
  -1   5  12       17.38       17.16      0.70 o
   0   5  12        1.62        1.18      0.29 o
   1   5  12       14.50       14.42      0.98 o
   2   5  12       27.35       27.84      0.96 o
   3   5  12       40.33       42.29      1.45 o
   4   5  12        1.70        0.31      0.48 o
   5   5  12       67.32       87.61      3.39 o
  -2   6  12        2.81        0.84      0.31 o
  -1   6  12        5.93        5.44      0.36 o
   0   6  12       13.45       12.36      1.08 o
   1   6  12       61.93       81.45      6.44 o
   2   6  12       27.37       25.74      0.84 o
   3   6  12        0.28        0.00      0.44 o
   4   6  12       16.33       15.43      1.04 o
  -1   7  12       23.13       25.83      1.12 o
   0   7  12       21.23       20.51      1.11 o
   1   7  12       34.12       47.57      4.03 o
   2   7  12       10.63        9.94      0.73 o
   3   7  12        0.17        0.88      0.45 o
   4   7  12       45.31       51.19      2.63 o
   0   8  12        4.59        4.42      0.40 o
   1   8  12       11.58       11.41      1.02 o
   2   8  12        6.05        4.70      0.59 o
   3   8  12       19.78       20.56      2.44 o
  -1  -1  13        3.81        3.02      0.41 o
   0  -1  13        9.74        9.89      0.62 o
  -2   0  13       14.88       18.90      0.80 o
  -1   0  13       12.24       12.88      0.74 o
   0   0  13       18.49       22.18      1.47 o
   1   0  13        0.06        1.03      0.46 o
  -2   1  13       15.79       18.40      0.94 o
  -1   1  13       13.93       14.86      0.78 o
   0   1  13        9.59        7.43      0.81 o
   1   1  13        1.13        0.86      0.50 o
   2   1  13        6.37        3.59      0.55 o
  -2   2  13       12.24       13.52      0.91 o
  -1   2  13        4.72        3.76      0.44 o
   0   2  13        1.99        0.83      0.36 o
   1   2  13        3.69        2.64      0.59 o
   2   2  13        5.17        3.07      0.59 o
  -2   3  13        0.06        0.68      0.39 o
  -1   3  13        2.67        1.40      0.35 o
   0   3  13        1.67        2.13      0.71 o
   1   3  13        8.97        7.43      1.38 o
   2   3  13       11.64        9.96      0.80 o
   3   3  13        3.61        1.67      0.52 o
  -2   4  13        1.57        0.45      0.59 o
  -1   4  13       15.49       19.07      1.17 o
   0   4  13       12.52       11.25      1.60 o
   1   4  13       39.65       53.80      4.03 o
   2   4  13        1.96        0.54      0.49 o
   3   4  13        1.56        5.35      0.69 o
  -1   5  13       16.40       19.40      0.84 o
   0   5  13       12.25       13.11      1.35 o
   1   5  13       19.48       26.04      2.91 o
   2   5  13        5.37        3.89      0.56 o
   3   5  13       23.38       23.47      1.49 o
   0   6  13        6.87        7.18      0.66 o
   1   6  13       14.50       12.56      1.26 o
   2   6  13       28.38       34.09      2.96 o
 
